# Supplementary material for: The current epidemiological status of urogenital schistosomiasis among primary school pupils in Katsina State, Nigeria: An imperative for a scale up of water and sanitation initiative and mass administration of medicines with Praziquantel
Source: PLoS Negl Trop Dis. 2018 Jul 6;12(7):e0006636. doi: 10.1371/journal.pntd.0006636 (PMC6051670; doi:10.1371/journal.pntd.0006636)
Supplement: S3 Checklist — (XLSX) [file pntd.0006636.s003.xlsx]

## Sheet: Sheet1
Sex	Age	Prevalence	INTENSITY	Duration of stay	Haematuria	Ph	PROTEINURIA	URO.	BILIR	SWIMMING	SHALLOW	Distance of Open water (≤ 100m)	WATER CONTACT	ITCHING	SNAIL R	PAIN	BLOOD U	TREATMENT	IMPRESSION	PRAZIQUANTEL	SEVERE A.R	Bore Hole	Dam	Pond	River	Stream	Well	Tap	Satchet	Father	Mother	F. Edu	M. Edu	Irrigation	Fishing	I/F
1	13	0	0	13	0	7	0	N	0	0	0	0	0	0	1	0	0	0	Sickness	0	0	0	0	0	0	0	0	1	0	1	4	3	0	0	0	0
1	13	0	0	13	0	8	0	N	0	0	0	0	0	0	1	0	0	0	Sickness	0	0	0	0	0	0	0	0	1	0	1	1	3	3	0	0	0
1	13	0	0	13	0	6	0	N	0	0	0	0	0	0	0	0	0	0	Sickness	0	0	1	0	0	0	0	1	1	0	1	4	2	1	0	0	0
1	11	0	0	11	0	7	0	N	0	0	0	1	1	0	0	0	0	0	Sickness	0	0	0	0	0	0	0	0	1	0	3	1	3	3	1	0	0
1	12	0	0	12	0	5	0	N	0	0	0	1	1	0	1	1	1	1	Normal	0	0	1	1	0	0	0	0	1	0	1	3	3	3	1	0	0
1	11	0	0	11	0	8	10	N	0	0	0	0	1	1	1	0	0	0	Normal	0	0	1	0	0	0	0	1	1	0	1	1	3	3	1	0	0
0	11	0	0	11	0	7	0	N	0	0	0	0	1	1	1	0	0	0	Sickness	0	0	0	1	0	0	0	1	1	0	1	1	3	3	1	0	0
0	12	0	0	12	50	8	0	N	0	0	0	0	0	0	1	0	0	0	Sickness	0	0	0	0	0	0	0	0	1	0	1	1	3	3	0	0	0
0	12	0	0	12	0	6	0	N	0	0	0	0	1	1	1	0	0	0	Sickness	0	0	0	1	0	0	0	1	1	0	1	4	3	3	1	0	0
0	10	0	0	10	0	7	0	N	0	0	0	0	0	0	1	0	0	0	Sickness	0	0	0	0	0	0	0	1	1	0	1	1	3	3	0	0	0
0	12	0	0	6	0	7	0	N	0	0	0	0	0	0	1	0	0	0	Sickness	0	0	1	0	0	0	0	0	1	0	1	3	3	2	0	0	0
1	11	0	0	11	0	7	0	N	0	0	1	0	1	0	1	0	0	0	Sickness	0	0	1	0	0	0	0	0	1	0	1	4	3	1	0	0	0
0	12	0	0	3	0	6	0	N	0	0	0	0	0	0	1	1	1	1	Sickness	0	0	1	0	0	0	0	0	1	0	1	4	3	3	0	0	0
0	12	0	0	12	50	5	30	N	0	1	1	0	1	1	1	1	1	1	Sickness	0	0	1	0	0	0	0	0	0	0	1	1	3	3	0	0	0
1	12	0	0	12	0	5	0	N	0	0	1	1	1	0	0	0	0	0	Sickness	0	0	1	0	0	0	0	0	1	0	1	4	3	0	0	1	0
1	10	0	0	6	0	5	0	N	0	0	1	1	1	0	1	0	0	0	Sickness	0	0	1	0	0	0	0	1	0	0	1	1	3	3	0	1	0
1	12	0	0	12	0	5	0	N	0	0	0	1	1	0	1	0	0	0	Sickness	0	0	1	0	0	1	0	0	1	0	3	3	2	2	1	0	0
1	11	0	0	11	0	5	0	N	0	0	0	0	1	1	1	0	0	0	Sickness	0	0	1	0	0	0	0	1	0	0	1	1	3	3	1	0	0
1	13	0	0	13	0	5	0	N	0	1	0	0	1	1	1	0	0	0	Sickness	0	0	1	0	0	0	0	0	1	0	3	4	3	3	1	1	1
0	13	0	0	13	0	5	0	N	0	0	1	1	1	0	1	0	0	0	Normal	0	0	0	0	0	0	0	1	1	0	3	1	3	3	0	0	0
0	13	0	0	6	0	6	0	N	0	0	0	1	0	0	1	0	0	0	Normal	0	0	1	0	0	0	0	0	1	0	1	3	3	2	0	0	0
0	10	0	0	10	0	5	30	2(35)	0	0	1	1	1	0	1	0	0	0	Sickness	0	0	0	0	0	0	0	0	1	0	1	1	3	3	0	0	0
0	10	0	0	6	0	7	30	N	0	0	0	1	0	0	1	0	0	0	Normal	0	0	1	0	0	0	0	0	1	0	1	3	2	2	0	0	0
0	15	0	0	15	0	5	0	N	0	0	1	0	1	0	1	0	0	0	Sickness	0	0	0	0	0	0	0	0	1	0	1	3	3	2	0	0	0
1	10	0	0	3	0	6	0	N	+	0	0	1	0	0	1	0	0	0	Sickness	0	0	0	0	0	0	0	0	1	0	1	1	3	3	0	0	0
1	15	0	0	15	0	7	30	N	0	0	0	0	0	0	0	0	0	0	Sickness	0	0	0	0	0	0	0	0	1	0	3	4	3	3	0	0	0
1	13	0	0	13	0	7	30	N	0	0	0	1	0	0	1	0	0	0	Sickness	0	0	0	0	0	0	0	0	1	0	1	1	3	3	0	0	0
1	15	0	0	15	50	6	0	N	+	1	1	1	0	0	1	1	1	1	Sickness	0	0	0	0	0	0	0	0	1	0	3	1	2	2	0	0	0
0	6	0	0	3	0	7	0	0	0	0	1	1	1	1	1	0	0	0	SICKNESS	0	0	1	0	0	0	1	0	0	0	1	1	3	3	0	0	0
0	6	0	0	6	0	7	0	0	0	0	1	0	1	0	1	0	0	0	SICKNESS	0	0	1	0	0	0	0	0	0	0	1	4	3	2	0	0	0
1	8	0	0	8	0	5	0	0	0	0	1	0	1	0	1	0	0	0	SICKNESS	0	0	1	0	0	0	0	0	1	0	1	4	3	3	0	0	0
1	10	0	0	10	0	5	0	2(35)	0	0	0	1	1	0	0	0	0	0	SICKNESS	0	0	0	1	0	0	0	1	1	0	1	1	3	3	0	0	0
1	7	0	0	10	0	5	0	0	0	0	0	1	1	1	1	1	1	1	SICKNESS	0	0	1	1	0	0	0	1	0	0	3	4	2	2	0	1	0
0	7	0	0	7	0	5	0	0	0	0	0	0	0	0	0	1	0	0	SICKNESS	0	0	1	0	0	0	0	0	0	0	3	4	0	0	0	0	0
1	8	0	0	8	0	8	0	0	0	0	0	1	1	0	0	1	0	0	SICKNESS	0	0	1	1	1	0	0	1	0	0	1	1	3	3	0	0	0
0	6	0	0	2	0	8	0	0	0	0	0	1	0	0	0	0	0	0	NORMAL	0	0	1	0	0	0	0	0	0	0	1	1	3	3	0	0	0
1	9	0	0	9	0	7	0	0	0	0	1	0	1	0	1	0	0	0	SICKNESS	0	0	1	0	0	0	0	0	1	0	1	4	3	2	0	0	0
0	8	0	0	8	0	8	0	0	0	0	0	0	0	0	0	0	0	0	SICKNESS	0	0	0	0	0	0	0	0	1	0	1	4	3	3	0	0	0
1	6	0	0	3	0	7	0	0	0	0	1	0	1	0	0	0	0	0	SICKNESS	0	0	1	0	0	0	0	0	0	0	1	4	3	2	0	0	0
0	12	0	0	3	0	9	0	0	0	0	1	0	1	1	1	0	0	0	SICKNESS	0	0	1	0	0	0	0	1	1	0	1	1	3	3	0	0	0
1	8	0	0	1	0	5	0	0	++	0	0	1	0	0	0	1	0	0	SICKNESS	0	0	1	0	0	0	0	0	0	0	1	1	3	3	0	0	0
1	6	0	0	2	0	5	0	2(35)	+++	0	0	1	0	0	0	1	0	0	SICKNESS	0	0	1	0	0	0	0	0	0	0	3	1	3	2	0	0	0
1	9	0	0	9	0	9	0	0	0	0	0	0	1	0	1	1	0	0	SICKNESS	0	0	1	1	0	0	0	0	0	0	1	1	3	3	0	0	0
1	10	0	0	5	0	5	0	0	0	0	0	0	0	0	1	1	0	0	SICKNESS	0	0	1	0	0	0	0	0	0	0	1	1	3	3	0	0	0
0	6	0	0	6	0	7	0	0	0	0	1	1	1	0	1	1	0	0	SICKNESS	0	0	1	0	0	0	0	0	0	0	1	4	3	0	0	0	0
0	9	0	0	9	0	7	0	0	0	0	0	0	0	0	1	1	0	0	SICKNESS	0	0	1	0	0	0	0	0	0	0	1	4	3	3	0	0	0
0	10	0	0	3	0	5	0	0	0	0	1	0	1	1	0	1	0	0	SICKNESS	0	0	0	0	0	0	0	0	1	0	1	1	3	3	0	0	0
0	8	0	0	8	0	9	0	0	++	0	0	0	0	0	1	1	0	0	SICKNESS	0	0	1	0	0	0	0	0	0	0	1	1	3	3	0	0	0
0	8	0	0	4	0	7	0	0	++	0	0	1	1	0	1	0	0	0	SICKNESS	0	0	1	1	0	0	0	0	1	0	1	1	3	3	0	0	0
0	10	0	0	10	0	5	0	0	+++	0	1	0	1	0	1	1	0	0	SICKNESS	0	0	0	0	0	0	0	0	1	0	1	1	3	3	0	0	0
0	10	0	0	10	0	5	0	0	0	0	1	0	1	1	1	1	0	0	SICKNESS	0	0	0	0	0	0	0	0	1	0	1	1	3	3	0	0	0
1	11	0	0	11	0	7	0	0	0	0	1	0	1	1	1	0	0	0	SICKNESS	0	0	0	1	0	0	0	0	1	0	3	4	3	2	0	0	0
1	11	0	0	4	0	5	0	0	0	0	1	0	1	1	1	1	1	1	SICKNESS	0	0	1	1	0	0	0	0	1	0	1	4	3	3	0	0	0
1	10	0	0	4	0	6	0	0	0	0	0	0	1	0	1	0	0	0	SICKNESS	0	0	1	1	0	0	0	0	0	0	1	4	3	2	0	0	0
0	9	0	0	9	0	6	0	0	0	0	0	0	0	0	1	0	0	0	SICKNESS	0	0	1	0	0	0	0	0	0	0	1	1	3	3	0	0	0
0	9	0	0	9	0	7	0	0	0	0	0	0	0	0	1	1	0	0	SICKNESS	0	0	1	0	0	0	0	0	0	0	1	1	3	3	0	0	0
1	8	0	0	8	0	5	0	0	0	1	1	1	1	0	1	1	0	0	SICKNESS	0	0	1	0	0	0	0	0	0	0	3	1	0	3	0	1	0
1	11	0	0	11	0	5	0	0	0	0	0	1	0	0	1	0	0	0	SICKNESS	0	0	0	0	0	0	0	0	1	0	1	1	2	3	0	0	0
1	9	0	0	8	10	5	30	0	+	0	0	1	0	0	0	0	0	0	SICKNESS	0	0	1	0	0	0	0	0	1	0	3	1	3	3	0	0	0
1	9	0	0	9	0	7	0	0	0	0	0	1	0	0	0	1	1	0	SICKNESS	0	0	0	0	0	0	0	0	1	0	1	4	3	1	0	0	0
1	9	0	0	9	0	7	0	0	0	0	0	0	0	0	0	0	0	0	SICKNESS	0	0	0	0	0	0	0	0	1	0	1	1	3	3	0	0	0
1	10	0	0	10	0	5	0	0	0	0	0	0	0	0	1	0	0	0	SICKNESS	0	0	0	0	0	0	0	0	1	0	1	1	3	3	0	0	0
1	12	0	0	12	0	7	0	0	0	0	0	1	0	0	0	0	0	0	SICKNESS	0	0	0	0	0	0	0	0	1	0	1	1	3	3	0	0	0
1	10	0	0	8	0	7	0	0	0	0	0	0	0	0	1	0	0	0	SICKNESS	0	0	0	0	0	0	0	0	1	0	3	1	3	3	0	0	0
1	8	0	0	5	0	5	0	0	0	0	0	1	1	0	1	0	0	0	SICKNESS	0	0	1	1	0	0	0	0	1	0	1	1	3	3	0	0	0
0	11	0	0	11	0	7	30(0.3)	N	++	0	0	1	0	0	1	1	0	0	NORMAL	0	0	0	0	0	0	0	1	1	0	3	4	1	0	0	0	0
0	11	0	0	11	0	7	0	N	0	0	0	1	0	0	1	0	0	0	SICKNESS	0	0	0	0	0	0	0	1	1	0	3	4	1	0	0	0	0
0	10	0	0	10	0	7	0	N	0	0	0	1	0	0	1	1	0	0	SICKNESS	0	0	0	0	0	0	0	0	1	0	1	1	3	3	0	0	0
0	11	0	0	11	0	5	0	N	0	0	1	1	1	0	1	1	0	0	SICKNESS	0	0	0	0	0	0	0	0	1	0	1	4	3	2	0	0	0
1	12	0	0	4	0	5	0	N	0	0	1	0	1	0	1	0	0	0	SICKNESS	0	0	0	0	0	0	0	0	1	0	1	1	3	3	0	0	0
1	11	0	0	11	0	6	0	N	0	0	1	0	1	1	1	1	0	0	SICKNESS	0	0	0	0	0	0	0	0	1	0	1	1	3	3	1	1	1
1	11	0	0	11	0	5	0	N	0	0	1	0	1	0	1	0	0	0	SICKNESS	0	0	0	0	0	0	0	0	1	0	1	4	3	2	0	0	0
1	15	0	0	15	0	5	0	N	+	0	1	0	1	0	1	1	0	0	SICKNESS	0	0	0	0	0	0	0	0	1	0	1	3	3	2	0	0	0
1	8	0	0	8	0	7	0	N	0	0	1	0	1	0	1	1	1	1	SICKNESS	0	0	0	0	0	0	0	0	1	0	1	4	3	2	0	0	0
1	7	0	0	7	0	8	0	N	0	0	0	0	0	0	1	0	0	0	SICKNESS	0	0	0	0	0	0	0	0	1	0	1	4	3	2	0	0	0
1	8	0	0	8	0	5	30(0.3)	N	0	0	0	1	0	0	1	0	0	0	SICKNESS	0	0	0	0	0	0	0	1	1	0	1	1	0	0	0	0	0
1	8	0	0	8	0	7	0	N	+	0	0	1	0	0	1	0	0	0	SICKNESS	0	0	0	0	0	0	0	0	1	0	3	4	0	0	0	0	0
0	10	0	0	10	0	7	0	N	+	0	0	0	0	0	1	0	0	0	SICKNESS	0	0	0	0	0	0	0	0	1	0	1	1	0	0	0	0	0
1	11	0	0	11	0	7	0	N	0	0	1	0	1	0	1	1	0	0	SICKNESS	0	0	0	0	0	0	0	0	1	0	1	4	3	3	0	0	0
0	7	0	0	7	0	5	0	N	0	0	1	0	1	0	0	0	0	0	SICKNESS	0	0	0	1	0	1	0	1	1	0	3	3	2	2	0	0	0
0	8	0	0	8	0	5	0	N	0	0	0	0	0	0	1	0	0	0	SICKNESS	0	0	0	0	0	0	0	0	1	0	1	4	3	2	0	0	0
0	9	0	0	9	0	5	0	N	0	0	0	0	0	0	1	0	0	0	SICKNESS	0	0	0	0	0	0	0	0	1	0	3	3	2	2	0	0	0
1	7	0	0	7	0	5	0	N	0	0	0	0	1	0	1	0	0	0	SICKNESS	0	0	0	1	0	0	0	0	1	0	3	3	2	2	0	0	0
1	11	0	0	5	0	5	0	N	0	0	1	1	1	0	1	0	0	0	SICKNESS	0	0	0	1	0	0	0	1	1	0	3	3	2	2	0	0	0
1	10	0	0	10	0	8	0	N	0	0	1	0	1	1	1	1	0	0	SICKNESS	0	0	0	0	0	0	0	1	1	0	1	4	3	2	0	0	0
1	12	1	31	3	0	8	30(0.3)	N	++	0	1	1	1	0	1	1	1	0	SICKNESS	0	0	0	1	0	0	0	0	1	0	3	4	2	2	1	1	1
1	11	0	0	11	0	5	0	N	0	0	0	0	0	0	1	0	0	0	SICKNESS	0	0	1	0	0	0	0	0	1	0	3	4	2	2	0	1	0
1	12	0	0	12	0	7	0	N	0	0	1	0	1	0	1	0	0	0	SICKNESS	0	0	1	0	0	0	0	0	1	0	1	4	3	2	0	0	0
1	11	0	0	6	0	7	0	N	0	0	1	0	1	0	1	0	0	0	SICKNESS	0	0	0	0	0	0	0	0	1	0	1	1	3	3	0	1	0
0	11	0	0	11	0	5	0	N	0	0	1	0	1	0	1	0	0	0	SICKNESS	0	0	0	0	0	0	0	1	1	0	3	1	3	3	0	0	0
0	11	0	0	11	0	7	0	N	0	0	0	0	0	0	1	0	0	0	SICKNESS	0	0	0	0	0	0	0	0	1	0	1	1	3	3	0	0	0
0	14	0	0	4	0	5	0	N	0	0	0	0	0	0	1	1	0	0	SICKNESS	0	0	1	0	0	0	0	0	1	0	1	1	3	3	0	0	0
0	11	0	0	6	0	5	0	N	0	0	0	0	0	0	1	0	0	0	SICKNESS	0	0	0	0	0	0	0	0	1	0	3	3	2	2	0	0	0
1	10	0	0	10	0	6	0	N	0	0	1	0	1	0	1	0	0	0	SICKNESS	0	0	1	1	0	0	0	0	1	0	1	3	2	0	1	1	1
1	11	0	0	11	0	7	0	N	0	0	1	0	1	1	1	1	0	0	SICKNESS	0	0	0	0	0	0	0	0	1	0	1	4	3	0	1	1	1
0	9	0	0	8	0	7	0	N	0	0	1	0	1	1	1	0	0	0	SICKNESS	0	0	0	0	0	0	0	0	1	0	1	4	3	2	0	0	0
0	8	0	0	8	0	7	0	N	0	0	0	0	0	0	1	0	0	0	SICKNESS	0	0	0	0	0	0	0	0	1	0	3	4	2	2	0	0	0
0	12	0	0	12	0	7	30(0.3)	N	0	0	0	0	0	0	1	0	0	0	SICKNESS	0	0	0	0	0	0	0	0	1	0	3	4	2	2	0	0	0
0	9	0	0	4	0	7	0	N	0	0	0	0	0	0	1	0	0	0	SICKNESS	0	0	0	0	0	0	0	0	1	0	3	4	2	2	0	0	0
0	8	0	0	8	0	5	0	N	0	0	0	0	0	0	1	0	0	0	SICKNESS	0	0	0	0	0	0	0	0	1	0	1	4	3	3	0	0	0
0	11	0	0	11	0	5	0	N	0	0	0	0	0	0	1	0	0	0	NORMAL	0	0	0	0	0	0	0	0	1	0	1	4	3	2	0	0	0
1	11	0	0	11	0	7	0	N	0	0	0	0	0	0	1	0	0	0	SICKNESS	0	0	0	0	0	0	0	0	1	0	3	4	2	2	0	0	0
1	9	0	0	1	0	7	0	N	0	0	0	0	0	0	1	0	0	0	SICKNESS	0	0	0	0	0	0	0	0	1	0	3	4	2	0	0	0	0
1	9	0	0	9	0	5	0	N	+	0	0	1	0	0	1	0	0	0	NORMAL	0	0	0	0	0	0	0	0	1	0	1	1	0	0	0	0	0
1	10	0	0	10	0	7	0	N	0	0	0	0	0	0	1	0	0	0	SICKNESS	0	0	0	0	0	0	0	0	1	0	1	4	3	0	0	0	0
1	9	1	37	9	10	7	+	N	0	0	0	1	1	0	1	1	0	0	SICKNESS	0	0	1	0	1	0	0	0	1	0	3	3	2	2	0	0	0
0	10	0	0	1	0	5	0	N	0	0	1	0	1	0	1	0	0	0	SICKNESS	0	0	0	0	0	0	0	0	1	0	1	4	3	0	0	0	0
0	10	0	0	10	0	7	0	N	0	0	0	0	0	0	1	0	0	0	SICKNESS	0	0	0	0	0	0	0	0	1	0	1	4	3	2	0	0	0
1	6	0	0	6	0	7	0	N	0	0	0	0	0	0	1	0	0	0	SICKNESS	0	0	0	0	0	0	0	1	1	0	1	4	3	2	0	0	0
1	6	0	0	6	0	7	0	N	0	0	0	0	1	0	1	1	0	0	SICKNESS	0	0	0	0	1	0	0	0	1	0	3	4	2	0	0	0	0
1	6	0	0	6	0	5	30(0.3)	N	0	0	0	0	0	0	1	0	0	0	SICKNESS	0	0	0	0	0	0	0	0	1	0	1	1	3	3	0	0	0
1	8	0	0	8	0	7	0	N	0	0	0	0	1	0	1	0	0	0	SICKNESS	0	0	0	1	1	0	0	0	1	0	1	4	3	0	0	0	0
1	9	0	0	9	0	5	0	N	0	0	0	1	1	0	1	0	0	0	SICKNESS	0	0	0	1	0	0	0	0	1	0	3	4	0	0	0	0	0
0	8	0	0	8	0	7	0	N	0	0	0	0	0	0	1	0	0	0	SICKNESS	0	0	0	0	0	0	0	0	1	0	1	4	3	2	0	0	0
0	7	0	0	7	0	7	30(0.3)	N	0	0	0	0	1	0	1	0	0	0	SICKNESS	0	0	0	1	0	0	0	0	1	0	1	4	3	2	0	0	0
1	6	0	0	6	0	5	30(0.3)	N	0	0	0	0	1	0	1	1	1	1	SICKNESS	0	0	0	0	0	1	0	0	1	0	1	1	3	3	0	0	0
1	12	0	0	12	0	6	30(0.3)	N	0	0	0	0	0	0	1	0	0	0	SICKNESS	0	0	0	0	0	0	0	0	1	0	1	1	3	3	0	0	0
0	6	0	0	6	0	7	0	N	0	0	0	1	1	0	1	0	0	0	NORMAL	0	0	0	1	0	0	0	0	1	0	3	4	1	0	0	0	0
1	7	0	0	7	0	5	30(0.3)	N	0	0	0	1	0	1	1	1	1	1	SICKNESS	0	0	0	0	0	0	0	1	1	0	1	4	2	0	0	0	0
0	13	0	0	13	0	7	0	N	0	0	0	0	0	0	1	0	0	0	SICKNESS	0	0	1	0	0	0	0	1	1	0	3	3	3	3	0	0	0
0	13	0	0	10	0	7	0	N	0	0	0	0	0	0	1	0	0	0	SICKNESS	0	0	0	0	0	0	0	1	1	0	3	3	2	2	0	0	0
1	13	1	52	13	50	7	30(0.3)	N	0	0	1	0	1	1	1	1	1	0	SICKNESS	0	0	0	0	0	0	0	0	1	0	1	4	3	2	0	0	0
1	15	1	156	15	50	7	0	N	0	0	0	0	1	0	1	0	0	0	SICKNESS	0	0	0	1	0	0	0	1	1	0	3	3	2	2	0	0	0
1	12	0	0	12	0	6	0	N	0	0	1	1	1	1	1	1	1	1	SICKNESS	0	0	0	1	0	0	0	1	1	0	3	4	1	0	0	1	0
1	13	0	0	12	0	6	0	N	0	0	0	1	0	0	1	0	1	1	SICKNESS	0	0	0	0	0	0	0	0	1	0	3	1	3	2	0	0	0
1	13	0	0	13	0	5	0	N	0	0	1	0	1	0	1	0	0	0	SICKNESS	0	0	1	0	0	0	0	0	1	0	1	1	3	3	0	0	0
1	13	1	276	13	50	7	100(1.0)	N	++	0	1	1	1	1	1	1	1	1	SICKNESS	0	0	0	1	0	0	0	0	1	0	3	3	2	2	0	1	0
0	8	0	0	8	0	6	0	N	0	0	1	1	1	1	1	1	0	0	sickness	1	0	0	1	0	0	0	0	1	0	3	4	2	1	0	0	0
0	10	0	0	8	0	7	0	N	0	0	0	0	1	0	1	0	0	0	sickness	0	0	0	0	0	0	0	1	0	0	3	4	0	2	0	0	0
1	8	0	0	1	0	6	0	2 (35)	+++	0	1	0	1	1	1	1	1	1	sickness	0	0	0	0	0	0	0	1	1	0	3	4	2	0	0	0	0
0	8	0	0	8	0	8	0	N	+	0	0	1	1	0	1	1	0	0	sickness	0	0	0	1	0	0	0	0	1	0	2	4	2	0	1	0	0
0	6	0	0	6	0	7	0	N	0	0	0	0	0	0	0	0	0	0	sickness	0	0	0	0	0	0	0	0	1	0	3	3	0	0	0	0	0
0	10	0	0	5	0	7	0	N	0	0	0	0	0	0	1	0	0	0	sickness	0	0	0	0	0	0	0	0	1	0	2	4	0	2	0	0	0
1	6	0	0	6	0	5	0	N	+	0	0	1	1	0	0	1	0	0	sickness	0	0	0	1	0	0	0	1	1	0	3	3	3	2	0	0	0
0	7	0	0	7	ca10	7	0	N	0	0	1	0	1	0	1	0	0	0	sickness	0	0	0	0	0	0	0	0	1	0	3	1	3	1	0	0	0
1	7	0	0	7	0	5	30 (0.3)	2 (35)	++	0	0	1	0	0	1	1	0	0	sickness	1	0	1	0	0	0	0	1	0	0	1	4	3	0	0	0	0
1	8	0	0	8	0	5	0	N	0	0	0	1	1	0	0	1	0	0	sickness	1	0	0	1	1	0	0	0	0	0	3	3	0	0	0	0	0
0	11	0	0	4	0	6	0	N	++	0	1	0	1	0	1	0	0	0	sickness	0	0	1	0	0	0	0	0	0	0	3	3	0	0	0	0	0
0	6	0	0	3	0	7	0	N	0	0	1	0	1	0	0	0	0	0	sickness	0	0	0	0	0	0	0	0	1	0	3	3	2	1	0	0	0
0	7	0	0	7	0	5	0	N	0	0	1	0	1	0	0	1	0	0	sickness	0	0	0	0	0	0	0	0	1	0	3	4	3	2	0	0	0
1	9	0	0	9	0	6	0	N	0	0	1	1	1	1	1	1	0	0	sickness	0	0	0	0	0	1	0	0	0	0	1	4	3	2	0	0	0
1	10	0	0	10	0	5	0	2 (35)	++	0	0	1	1	1	1	1	0	0	sickness	0	0	0	1	0	0	0	0	1	0	3	3	2	2	0	1	0
1	7	0	0	7	0	6	0	N	+++	0	0	0	0	0	1	0	0	0	sickness	0	0	1	0	0	0	0	0	0	0	1	1	1	0	0	0	0
1	9	0	0	9	0	6	0	N	+	0	1	0	1	0	1	0	0	0	sickness	0	0	1	0	0	0	0	1	0	0	3	3	3	2	0	0	0
1	8	0	0	8	0	5	0	N	0	0	0	0	0	0	0	0	0	0	sickness	0	0	0	0	0	0	0	0	1	0	3	4	1	1	0	0	0
1	10	0	0	6	0	6	0	N	+++	1	1	1	1	1	1	1	0	0	sickness	0	0	0	0	0	0	0	1	1	0	3	3	3	2	0	1	0
0	7	0	0	6	0	9	0	N	+++	0	1	1	1	0	0	1	0	0	sickness	0	1	0	0	0	0	0	1	1	0	3	4	2	2	0	0	0
1	7	0	0	7	0	7	0	N	0	0	0	0	0	0	1	1	1	0	sickness	1	0	0	0	0	0	0	0	1	0	1	3	3	2	0	0	0
1	8	0	0	8	0	5	0	N	0	0	1	0	1	1	1	1	0	0	sickness	0	0	0	0	0	0	0	0	1	0	2	3	0	1	0	0	0
1	7	0	0	7	0	7	0	N	0	0	0	0	0	0	1	0	0	0	sickness	0	0	0	0	0	0	0	0	1	0	3	4	0	0	0	0	0
1	12	0	0	2	0	7	30 (0.3)	N	2 (36)	1	1	0	1	0	1	0	0	0	sickness	0	0	0	0	0	0	0	1	0	0	3	4	0	0	1	1	1
1	6	0	0	4	0	6	0	N	++	0	1	0	1	0	1	1	0	0	sickness	1	0	0	0	0	0	0	0	1	0	3	4	2	2	0	0	0
1	8	0	0	4	0	7	0	2 (35)	+	1	1	0	1	1	1	1	1	1	sickness	1	0	0	0	0	0	0	0	1	0	1	3	3	3	0	0	0
1	7	0	0	7	0	7	30 (0.3)	2 (35)	+	0	1	0	1	1	1	0	0	0	sickness	1	0	0	0	0	0	0	1	0	0	3	3	2	1	0	0	0
1	9	0	0	9	0	5	0	N	++	0	1	0	1	0	1	1	0	0	sickness	1	0	0	0	0	0	0	0	1	0	3	3	2	1	0	0	0
1	9	0	0	9	0	7	0	2 (35)	+	0	0	1	0	0	1	0	0	0	sickness	1	0	0	0	0	0	0	0	1	0	3	3	0	0	0	0	0
0	8	0	0	8	0	7	0	N	0	0	0	1	0	0	0	0	0	0	sickness	0	0	1	0	0	0	0	0	0	0	2	4	0	0	0	0	0
1	6	0	0	6	0	7	0	2 (35)	++	1	1	0	1	1	1	1	0	0	sickness	1	0	1	0	0	0	0	0	0	0	3	4	0	0	0	0	0
0	8	0	0	8	0	8	0	N	0	0	0	0	1	0	0	0	0	0	sickness	1	0	0	0	1	0	0	1	0	0	3	4	0	0	0	0	0
1	8	0	0	8	0	7	0	2 (35)	+	0	1	0	1	0	1	0	0	0	sickness	1	0	1	0	0	0	0	0	0	0	2	4	0	0	0	0	0
0	8	0	0	6	0	5	0	N	++	0	0	0	0	0	1	0	0	0	sickness	0	0	1	0	0	0	0	0	0	0	3	4	1	0	0	0	0
1	8	1	2	8	0	5	0	2 (35)	0	1	1	0	1	0	1	1	0	0	sickness	1	1	1	0	0	0	0	0	0	0	2	4	2	0	1	0	0
1	11	0	0	1	0	5	0	N	+	1	1	1	1	1	1	1	1	1	sickness	0	0	1	0	0	0	0	0	0	0	2	4	3	1	0	0	0
1	10	0	0	9	0	5	0	2 (35)	+	0	1	0	1	1	1	1	1	1	sickness	1	1	1	0	0	0	0	0	0	0	3	3	1	1	1	0	0
1	10	0	0	3	0	7	0	2 (35)	+	1	1	1	1	1	1	1	0	0	sickness	0	0	1	1	0	0	0	1	0	0	3	3	2	2	0	1	0
1	10	0	0	10	0	6	0	N	+	1	1	1	1	0	1	0	0	0	sickness	0	0	1	1	0	0	0	0	1	1	3	3	1	1	1	1	1
1	10	1	230	10	Ca 250	9	0	2 (35)	0	1	1	0	1	1	1	1	1	1	sickness	0	0	0	0	0	0	0	0	1	1	2	4	2	0	1	0	0
1	12	0	0	9	Ca 10	5	0	2 (35)	+	1	1	0	1	0	1	1	0	0	sickness	0	0	1	1	0	0	0	1	0	0	3	3	3	2	0	0	0
1	13	1	36	1	Ca 50	6	30 (0.3)	N	+	1	1	1	1	1	1	1	1	1	normal	0	0	0	0	0	0	0	0	0	1	3	3	2	0	0	1	0
1	10	0	0	5	0	6	0	N	+	1	1	1	1	1	1	1	0	0	sickness	0	0	0	0	0	0	0	0	1	0	1	1	3	3	0	1	0
1	14	0	0	3	0	5	0	N	0	1	0	1	1	1	1	0	0	0	sickness	0	0	0	0	1	0	0	1	1	0	3	1	2	3	0	0	0
1	13	0	0	13	0	6	0	N	0	0	0	0	0	0	1	0	0	0	sickness	0	0	0	0	0	0	0	1	1	0	3	3	2	2	0	1	0
1	11	1	7	6	Ca 10	5	0	N	+	1	1	1	1	1	1	1	1	1	sickness	0	0	0	1	0	0	0	1	1	0	3	3	1	1	0	1	0
1	11	0	0	11	0	5	0	N	0	0	0	0	0	0	0	1	0	1	sickness	0	0	0	0	0	0	0	0	1	0	3	3	2	1	0	0	0
1	13	0	0	13	0	5	0	N	+	1	1	1	1	1	1	1	0	0	sickness	0	0	1	0	1	0	0	1	0	0	3	3	2	2	1	1	1
1	10	1	51	10	0	5	30 (0.3)	N	+	1	1	1	1	1	1	1	1	1	sickness	0	0	1	0	1	0	0	1	1	0	3	3	2	2	1	0	0
0	11	0	0	11	0	7	30 (0.3)	N	0	0	0	0	0	0	1	1	0	0	sickness	0	0	0	0	0	0	0	0	1	0	3	4	2	0	0	0	0
0	11	0	0	11	0	5	0	N	0	0	1	0	1	1	1	1	1	1	sickness	0	0	0	0	0	0	0	0	1	0	3	4	2	1	0	0	0
0	9	0	0	9	0	7	0	N	0	0	1	1	1	1	1	1	0	0	sickness	0	0	0	0	0	0	0	1	1	0	3	3	2	2	0	0	0
0	10	0	0	4	0	6	0	N	0	0	0	0	0	0	1	1	0	0	sickness	0	0	0	0	0	0	0	1	1	0	3	4	2	2	0	0	0
0	11	0	0	11	0	7	0	N	0	1	1	0	1	1	1	1	0	0	sickness	0	0	0	0	0	0	0	0	1	0	1	1	2	3	0	0	0
0	10	0	0	10	0	5	0	N	+	0	1	1	1	1	1	1	1	1	sickness	1	1	0	1	0	0	0	1	1	0	2	3	2	2	0	0	0
1	10	1	102	10	0	5	0	N	+	1	1	1	1	1	1	1	1	1	sickness	0	0	0	1	0	0	0	1	1	0	3	4	2	2	0	0	0
0	7	0	0	7	0	7	0	N	+	0	0	1	0	0	1	1	0	0	normal	0	0	1	0	0	0	0	0	1	1	3	4	2	2	0	0	0
0	6	0	0	6	0	7	0	N	0	0	0	1	0	0	1	1	0	0	sickness	0	0	0	0	0	0	0	0	1	1	1	4	2	1	0	0	0
1	7	0	0	7	0	6	0	N	0	0	0	1	1	0	1	1	0	0	normal	0	0	0	1	0	0	0	0	1	1	3	4	0	0	0	0	0
1	6	0	0	6	0	7	0	N	0	1	0	1	1	0	1	0	0	0	sickness	0	0	0	1	0	0	0	1	1	1	3	4	0	0	0	0	0
1	9	0	0	9	0	5	0	N	+	0	1	1	1	0	1	0	0	0	sickness	0	0	0	0	0	0	0	1	1	1	1	4	2	1	0	0	0
0	7	0	0	7	0	7	0	2 (35)	0	0	1	1	1	0	1	1	0	0	sickness	0	0	0	1	0	0	0	1	1	1	3	1	0	2	0	0	0
0	6	0	0	6	Ca 10	7	0	N	+	0	0	1	0	0	1	1	1	1	sickness	1	1	0	0	0	0	0	1	1	1	3	1	0	3	0	0	0
0	7	0	0	2	0	5	0	N	0	0	1	0	1	0	1	0	0	0	sickness	0	0	0	0	0	0	0	0	1	1	3	3	0	1	0	0	0
0	7	0	0	7	0	7	0	N	0	0	0	0	0	0	1	1	0	0	normal	0	0	0	0	0	0	0	1	0	0	3	4	2	0	0	0	0
0	7	0	0	7	0	6	0	0	+	0	1	1	1	1	1	1	0	0	normal	0	0	0	1	0	0	0	0	1	1	1	1	3	0	0	0	0
0	7	0	0	7	0	7	0	0	+	0	1	1	1	1	1	1	0	0	sickness	0	0	0	0	1	0	0	0	1	1	3	1	2	0	0	0	0
0	8	0	0	8	0	7	0	2 (35)	0	0	1	1	1	1	1	1	0	0	sickness	0	0	0	1	0	0	0	1	1	1	1	1	3	3	0	0	0
0	6	0	0	6	0	5	0	N	0	0	0	0	0	0	0	0	0	0	normal	0	0	0	0	0	0	0	0	1	1	3	4	1	0	0	0	0
1	9	1	4	9	0	5	30 (0.3)	N	0	1	1	1	1	1	1	1	0	0	sickness	0	0	0	1	0	0	0	0	1	1	3	4	2	2	0	1	0
1	8	0	0	8	0	5	30 (0.3)	N	0	0	0	1	1	0	1	1	0	0	sickness	0	0	1	1	1	0	0	0	1	1	3	3	2	1	0	0	0
1	10	0	0	10	0	5	0	N	0	0	0	0	1	0	1	0	0	0	normal	0	0	1	1	0	0	0	1	1	1	1	3	2	2	0	0	0
1	8	0	0	8	0	5	+	N	0	0	0	0	1	0	1	1	0	0	sickness	0	0	1	1	1	0	0	1	0		3	3	2	0	0	0	0
0	7	0	0	7	0	5	0	N	0	0	0	1	1	0	1	1	1	1	normal	0	0	0	0	1	0	0	0	1	1	3	3	0	1	0	0	0
1	10	0	0	9	Ca 10	7	0	N	0	1	1	0	1	1	1	1	0	0	normal	0	0	0	1	1	0	0	1	1	1	3	3	2	0	0	1	0
1	11	1	1	11	Ca 50	6	0	N	0	0	0	1	1	0	1	1	0	0	sickness	0	0	0	1	0	0	0	1	1	1	3	3	1	2	0	0	0
1	7	0	0	7	0	7	0	N	0	0	1	0	1	1	0	1	0	0	normal	0	0	0	1	1	0	0	1	1	1	3	4	2	2	1	1	1
1	6	0	0	5	0	7	0	N	0	0	0	0	1	0	1	1	0	0	sickness	0	0	1	1	0	0	0	1	1	1	1	1	0	0	0	0	0
1	6	0	0	6	0	7	0	N	0	0	1	1	1	1	1	0	0	0	normal	0	0	1	1	0	0	0	1	1	1	3	4	2	2	0	0	0
1	7	1	20	7	0	5	30 (0.3)	N	0	0	1	0	1	1	0	1	0	0	normal	0	0	0	0	0	0	0	1	1	1	3	4	0	2	0	0	0
1	10	1	1	10	Ca 50	6	0	N	0	0	1	1	1	0	1	0	0	0	normal	0	0	0	1	1	0	0	0	1	1	3	4	1	1	0	0	0
0	7	0	0	7	0	6	0	N	0	0	0	1	1	0	0	1	0	0	normal	0	0	1	1	1	0	0	1	1	1	3	4	2	3	0	0	0
0	8	0	0	8	0	8	30 (0.3)	N	0	0	0	1	1	0	1	0	0	0	normal	0	0	0	1	0	0	0	1	1	0	3	3	2	1	0	0	0
1	8	1	9	8	0	7	30 (0.3)	N	0	1	1	0	1	0	1	1	0	0	normal	0	0	1	1	1	1	1	0	1	0	3	3	3	0	1	1	1
1	8	0	0	8	0	5	0	N	0	1	1	0	1	1	1	1	0	0	normal	0	0	1	0	0	0	0	0	1	0	3	4	2	2	0	0	0
1	7	0	0	7	0	6	0	N	0	0	0	0	0	0	1	0	0	0	normal	0	0	0	0	0	0	0	0	1	0	3	4	2	1	0	0	0
1	7	0	0	7	0	7	0	N	0	0	0	0	0	0	1	1	0	0	normal	0	0	1	0	0	0	0	1	0	0	1	4	2	2	0	0	0
1	6	0	0	4	0	6	0	N	0	0	0	0	0	0	1	1	0	0	sickness	0	0	0	0	0	0	0	0	1	0	2	4	0	0	0	0	0
0	6	0	0	6	0	7	0	N	0	0	1	0	1	1	1	1	1	1	sickness	0	0	0	0	0	1	0	1	1	0	3	4	3	3	0	0	0
0	10	0	0	1	0	7	0	2 (35)	0	1	1	1	1	1	1	1	0	0	sickness	0	0	0	0	0	0	0	1	1	0	1	4	3	2	0	0	0
1	7	0	0	7	0	5	0	N	0	0	0	0	0	0	1	0	0	0	sickness	0	0	0	0	0	0	0	1	1	0	1	4	3	1	1	0	0
1	11	0	0	3	0	6	0	2 (35)	0	0	1	1	1	1	1	1	0	0	sickness	0	0	0	1	0	0	0	1	1	0	1	1	3	3	0	0	0
1	6	0	0	6	0	7	0	N	0	1	1	0	1	0	1	1	1	1	sickness	0	0	0	0	0	1	0	0	1	0	3	4	0	0	0	1	0
1	8	1	12	8	0	7	0	N	0	1	1	0	1	1	1	1	0	0	sickness	0	0	0	0	0	0	0	1	1	0	2	3	2	2	1	0	0
0	8	0	0	4	0	7	0	N	0	0	0	0	1	0	0	0	0	0	sickness	0	0	0	1	0	1	0	1	1	0	1	4	3	2	0	0	0
1	6	1	2	6	0	5	0	N	0	1	1	1	1	1	1	0	0	0	sickness	0	0	0	1	0	0	0	1	1	0	3	3	0	0	0	0	0
0	7	0	0	7	0	5	0	2 (35)	+++	1	1	0	1	0	0	1	0	0	sickness	0	0	0	1	0	0	0	1	1	0	3	4	2	2	0	0	0
1	6	0	0	6	0	5	0	N	0	0	1	0	1	0	1	0	0	0	sickness	0	0	0	0	0	0	0	1	1	0	3	4	2	2	0	0	0
1	8	0	0	8	0	6	0	N	+++	0	1	0	1	1	0	0	1	1	sickness	0	0	0	0	0	0	0	0	1	0	3	4	2	2	0	0	0
0	6	0	0	6	0	8	0	N	++	0	1	0	1	0	1	1	0	0	normal	0	0	0	0	0	0	0	0	1	0	3	4	1	2	1	1	1
0	7	0	0	7	0	7	0	N	0	0	1	0	1	0	1	1	0	0	sickness	0	0	1	0	0	0	0	0	1	0	3	3	1	1	1	1	1
0	6	0	0	3	0	5	0	2 (35)	0	0	0	1	1	0	1	1	0	0	sickness	0	0	0	0	1	0	0	0	1	0	3	3	2	2	0	0	0
1	7	0	0	7	0	7	0	­ve	0	0	0	1	0	1	1	1	0	0	sickness	0	0	1	0	0	0	0	0	1	0	3	4	2	1	1	0	0
1	6	0	0	6	0	6	0	2 (35)	0	0	1	0	1	0	1	1	0	0	sickness	0	0	0	1	0	0	0	0	1	0	1	4	3	0	0	0	0
1	7	0	0	7	0	6	0	0	0	0	1	1	1	1	0	1	0	0	sickness	0	0	1	1	0	0	0	0	0	0	3	3	2	2	0	0	0
1	6	0	0	6	0	6	0	0	0	0	0	0	0	0	1	0	0	0	sickness	0	0	0	0	0	0	0	0	1	0	1	1	3	3	0	0	0
1	8	0	0	8	0	6	30 (0.3)	0	+	1	0	0	0	0	1	0	0	0	sickness	0	0	0	0	0	0	0	0	1	0	3	4	1	2	0	0	0
1	6	0	0	6	0	7	0	0	0	0	1	1	1	0	1	0	0	0	sickness	0	0	0	0	1	0	0	0	1	0	3	4	2	2	1	0	0
1	7	0	0	7	0	7	0	0	0	1	1	0	1	1	1	1	0	0	sickness	0	0	1	0	0	0	0	0	1	0	3	4	1	1	0	0	0
1	7	0	0	7	0	7	0	0	0	1	1	0	1	1	1	1	0	0	sickness	0	0	0	0	0	0	0	1	1	0	3	4	2	2	0	1	0
1	10	0	0	5	0	7	0	0	++	1	1	0	1	1	1	0	0	0	sickness	0	0	0	0	1	0	0	1	0	0	3	4	2	2	0	1	0
0	7	0	0	3	0	7	0	0	++	0	1	0	1	0	1	1	0	0	sickness	0	0	0	0	1	0	0	1	1	0	3	3	2	1	0	0	0
0	7	0	0	7	0	6	0	N	0	0	1	0	1	0	1	0	0	0	sickness	0	0	0	0	1	0	0	0	1	0	3	4	1	1	0	0	0
0	10	0	0	10	0	7	0	N	0	0	0	1	0	0	1	0	0	0	sickness	0	0	0	0	0	0	0	0	1	0	3	3	2	2	0	0	0
0	7	0	0	2	0	7	0	N	0	0	1	0	1	1	1	0	0	0	sickness	0	0	0	0	0	0	0	0	1	0	3	4	2	1	0	0	0
0	9	0	0	9	0	7	0	N	0	0	0	0	0	0	1	0	0	0	sickness	0	0	0	0	0	0	0	0	1	0	3	4	2	2	0	0	0
0	12	0	0	12	0	7	0	N	0	0	1	1	1	0	1	0	0	0	sickness	0	0	0	0	0	0	0	1	1	0	3	4	2	2	0	0	0
1	10	0	0	10	0	7	0	N	0	1	1	0	1	1	1	0	0	0	sickness	0	0	0	0	0	0	0	1	1	0	3	4	2	2	0	1	0
1	8	0	0	8	0	7	0	N	0	1	1	1	1	1	1	0	0	0	sickness	0	0	0	0	0	0	0	0	1	0	3	4	1	1	0	0	0
0	8	0	0	8	0	7	0	N	0	0	1	0	1	0	0	0	0	0	sickness	0	0	0	0	0	0	0	0	1	0	3	3	0	1	0	0	0
0	7	0	0	7	0	7	0	N	0	0	1	0	1	0	1	0	0	0	sickness	0	0	0	0	0	0	0	0	1	0	3	4	2	2	0	0	0
1	6	0	0	6	0	6	0	2 (35)	0	1	1	1	1	1	1	0	0	0	sickness	0	0	0	0	1	0	0	1	1	0	3	3	2	2	0	1	0
0	10	0	0	10	0	7	0	N	0	0	1	0	1	0	1	0	0	0	sickness	0	0	0	0	0	1	0	0	1	0	1	1	3	3	0	0	0
0	8	0	0	8	0	7	0	N	+++	0	1	0	1	1	1	0	0	0	sickness	0	0	0	0	0	0	0	1	1	0	3	4	2	0	0	0	0
0	7	0	0	7	0	7	0	N	0	0	1	1	1	0	1	0	0	0	sickness	0	0	0	1	1	0	0	0	1	0	1	4	3	2	0	0	0
0	7	0	0	7	0	7	0	N	0	0	0	0	0	0	0	0	0	0	sickness	0	0	0	0	0	0	0	1	1	0	1	4	3	0	0	0	0
1	7	0	0	2	0	8	0	N	0	0	0	0	0	0	1	0	0	0	sickness	0	0	0	0	0	0	0	1	1	0	1	4	3	0	0	0	0
1	7	0	0	7	0	6	0	N	+++	0	0	0	0	0	0	0	0	0	sickness	0	0	1	0	0	0	0	0	1	0	3	4	0	0	0	0	0
1	7	0	0	7	0	5	0	N	0	1	1	0	1	0	0	0	0	0	sickness	0	0	0	0	0	0	0	0	1	0	3	3	2	1	0	0	0
1	7	0	0	7	0	5	0	N	0	0	0	0	0	0	1	1	0	0	sickness	0	0	0	0	0	0	0	1	1	0	3	4	0	0	0	0	0
0	7	0	0	7	0	6	0	N	+++	1	0	0	0	1	0	0	0	0	sickness	0	0	0	0	0	0	0	0	1	0	3	4	0	0	0	0	0
0	14	1	5	4	0	5	0	N	0	1	1	0	1	1	1	1	0	0	sickness	1	1	1	1	0	0	0	1	1	0	2	3	2	2	0	0	0
0	10	0	0	10	0	6	0	­ve	+++	1	1	0	1	1	1	1	0	0	sickness	0	1	0	1	0	0	0	1	1	0	3	4	0	0	0	0	0
1	12	0	0	1	0	6	0	2 (35)	+++	0	0	0	0	0	1	1	1	1	sickness	1	1	0	0	0	0	0	0	1	0	3	4	2	2	0	0	0
0	10	0	0	10	0	7	0	N	0	0	0	1	0	0	1	0	0	0	sickness	1	0	0	0	0	0	0	0	1	0	3	4	2	1	0	0	0
1	8	0	0	8	0	7	0	N	0	0	0	0	1	0	1	1	1	1	sickness	0	0	0	1	0	0	0	0	1	0	3	4	2	2	0	0	0
1	8	0	0	8	0	5	0	2 (35)	++	0	0	0	0	0	1	0	0	0	sickness	0	0	0	0	0	0	0	0	1	0	3	3	0	0	0	0	0
1	8	0	0	8	0	7	0	N	0	1	1	0	1	1	1	1	1	1	sickness	0	0	0	0	0	0	0	1	1	0	3	4	0	0	0	0	0
1	11	0	0	11	0	8	0	2 (35)	0	1	1	1	1	1	1	0	0	0	sickness	1	1	0	1	1	0	0	0	1	0	3	3	3	2	0	0	0
1	11	0	0	10	0	5	0	N	0	0	0	0	0	1	1	0	0	0	sickness	0	0	1	0	0	0	0	0	1	0	1	4	3	2	0	0	0
1	9	0	0	9	0	6	0	N	0	0	1	1	1	0	1	1	1	1	sickness	0	0	1	0	0	0	0	1	1	0	3	4	2	2	0	0	0
1	9	0	0	9	0	5	0	N	+++	0	0	1	0	0	1	1	0	0	sickness	0	0	1	0	0	0	0	0	1	0	3	4	3	0	0	0	0
1	10	0	0	10	0	8	0	N	0	1	1	0	1	0	1	1	1	1	sickness	0	0	0	0	1	0	1	0	1	0	3	4	0	1	1	0	0
1	14	0	0	14	0	7	100 (1.0)	2 (35)	0	0	1	0	1	1	1	1	1	1	sickness	0	0	1	0	0	0	0	0	1	0	3	3	3	1	0	0	0
1	11	0	0	2	0	6	0	N	0	1	1	1	1	0	1	0	0	0	sickness	0	0	0	0	0	0	0	1	0	0	3	4	0	0	1	0	0
1	13	1	14	8	Ca 10	5	30 (0.3)	N	0	1	1	1	1	0	1	1	1	1	sickness	0	0	0	0	0	0	0	0	1	0	3	4	3	2	0	0	0
1	10	0	0	2	0	9	0	N	0	0	0	0	0	0	1	1	0	0	sickness	0	0	0	0	0	0	0	0	1	0	3	1	2	3	1	0	0
0	9	0	0	9	0	7	0	N	0	0	0	1	1	0	0	0	0	0	normal	0	0	0	0	1	0	0	0	1	0	2	3	2	0	0	0	0
0	8	0	0	8	0	7	0	N	0	0	0	1	0	0	0	0	0	0	normal	1	0	0	0	0	0	0	0	1	0	3	4	2	2	0	0	0
0	8	0	0	5	0	8	0	N	+	0	0	1	0	0	0	1	0	0	normal	0	0	0	0	0	0	0	0	1	0	3	4	1	1	0	0	0
0	8	0	0	8	0	7	0	N	0	0	1	1	1	1	1	1	0	0	normal	0	0	0	1	0	0	1	0	1	0	3	4	1	1	0	0	0
1	10	0	0	10	0	7	0	N	0	1	1	1	1	0	1	0	0	0	normal	1	1	0	0	0	0	0	0	1	0	3	3	0	0	0	0	0
0	9	0	0	9	0	5	0	2 (35)	0	0	0	0	0	0	1	0	0	0	normal	0	0	0	0	0	0	0	0	1	0	3	4	0	0	0	0	0
1	10	0	0	3	0	6	0	N	0	1	1	1	1	1	1	1	0	0	sickness	0	0	0	0	0	0	1	0	1	0	1	4	1	0	0	0	0
1	11	1	12	3	Ca 50	5	30 (0.3)	N	0	1	1	1	1	0	1	1	0	0	sickness	0	0	1	0	1	0	0	1	1	0	3	3	3	2	0	1	0
1	12	0	0	12	0	7	0	N	0	0	1	1	1	0	0	0	0	0	normal	0	0	0	0	0	0	0	1	1	0	1	4	0	0	0	0	0
1	10	0	0	10	0	6	100 (1.0)	N	0	0	0	1	1	0	1	0	0	0	sickness	0	0	1	1	1	0	1	1	1	0	3	4	1	2	0	0	0
1	10	0	0	10	0	5	0	N	0	0	1	1	1	1	0	1	1	1	sickness	0	0	0	0	1	0	1	1	1	0	3	4	2	2	0	0	0
1	11	0	0	11	0	7	30 (0.3)	0	0	1	1	1	1	1	1	1	1	1	sickness	0	0	1	0	0	0	0	1	1	0	3	3	2	2	1	1	1
1	10	0	0	10	0	7	0	N	0	1	1	1	1	1	0	1	0	0	normal	0	0	0	0	1	0	0	0	1	0	3	4	1	0	0	0	0
1	8	0	0	8	0	7	0	N	0	1	0	0	1	0	0	0	0	0	sickness	0	0	1	0	0	0	0	0	1	0	3	4	0	0	0	0	0
1	10	0	0	10	0	7	0	N	0	0	0	0	1	0	0	1	1	1	sickness	0	0	0	0	0	0	0	0	1	0	3	4	0	0	0	0	0
1	10	0	0	10	0	6	30 (0.3)	2 (35)	++	0	1	0	1	0	0	0	0	0	sickness	0	0	1	0	0	0	0	0	1	0	3	4	2	2	0	0	0
0	8	0	0	8	0	7	0	N	0	0	0	0	1	0	0	0	0	0	sickness	0	0	0	0	0	0	0	0	1	0	3	4	3	3	0	0	0
1	12	1	700	4	Ca 250	8	500 (0.5)	N	0	1	1	0	1	1	1	1	1	1	normal	0	0	1	1	1	0	1	1	1	0	1	4	3	3	0	0	0
1	12	0	0	4	0	6	0	N	++	0	1	0	1	1	1	1	0	0	sickness	0	0	1	1	1	0	1	0	1	0	2	4	2	2	1	1	1
1	14	1	12	14	Ca 10	6	30 (0.3)	2 (35)	0	1	1	1	1	1	1	1	1	0	sickness	1	1	1	0	1	0	1	0	0	0	2	4	3	1	0	0	0
0	6	0	0	6	0	7	0	N	0	0	1	0	1	0	0	0	0	0	sickness	0	0	0	0	0	1	0	0	1	0	3	4	0	0	0	0	0
0	8	0	0	8	0	7	0	N	0	0	1	0	1	1	0	1	0	0	sickness	0	0	0	1	0	0	0	1	1	0	3	4	2	0	0	0	0
0	10	0	0	10	0	7	0	N	0	0	1	0	1	1	0	1	0	0	sickness	0	0	0	1	0	0	0	0	1	0	2	4	0	0	0	0	0
0	7	0	0	4	0	7	0	N	0	0	1	0	1	1	1	1	0	0	sickness	0	0	0	0	1	0	0	0	1	0	3	4	2	1	0	0	0
0	10	0	0	10	0	7	0	2 (35)	++	0	0	0	0	0	1	1	0	0	sickness	0	0	1	0	0	0	0	1	1	0	3	4	2	0	0	0	0
0	9	0	0	9	0	5	0	2 (35)	0	0	1	0	1	0	1	1	0	0	sickness	0	0	0	0	0	1	0	0	1	0	3	4	2	2	0	0	0
1	9	0	0	9	0	7	0	N	0	1	1	1	1	1	1	1	1	1	sickness	0	0	0	1	1	0	0	1	1	0	3	4	2	0	0	0	0
1	11	0	0	9	0	6	0	N	0	1	1	1	1	1	1	0	0	0	sickness	0	0	0	1	0	1	0	1	1	0	3	4	2	2	1	0	0
1	10	0	0	10	0	7	30 (0.3)	2 (35)	+	0	1	0	1	0	0	0	0	0	sickness	0	0	0	0	0	1	0	1	1	0	2	4	0	0	1	0	0
1	7	0	0	7	0	6	0	N	0	1	1	0	1	1	1	1	1	1	sickness	0	0	0	1	1	0	0	1	1	0	3	4	0	0	1	0	0
1	10	0	0	10	Ca 10	7	30 (0.3)	2 (35)	0	0	0	0	1	0	1	1	0	0	sickness	0	0	0	1	0	1	0	0	1	0	3	4	2	2	0	0	0
0	8	0	0	8	0	7	0	N	0	0	1	0	1	0	0	1	0	0	sickness	0	0	0	1	1	0	0	1	1	0	3	4	2	2	0	0	0
0	10	0	0	10	0	7	0	N	0	0	1	1	1	1	0	1	1	1	sickness	0	0	0	0	1	1	0	0	1	0	3	3	2	2	0	0	0
0	9	0	0	9	0	6	0	N	0	1	1	0	1	1	0	1	0	0	sickness	0	0	0	0	0	0	0	0	1	0	3	4	2	2	0	1	0
0	10	0	0	10	0	7	0	N	0	0	1	0	1	0	1	1	0	0	normal	0	0	1	0	0	0	0	1	1	0	3	3	0	0	0	0	0
0	10	0	0	10	0	7	0	N	+	0	1	0	1	1	1	1	1	1	sickness	0	0	1	0	0	0	0	1	1	0	3	3	1	2	0	0	0
0	8	0	0	8	0	5	0	2 (35)	+++	0	1	0	1	0	1	1	0	0	sickness	0	0	1	0	0	0	0	1	1	0	2	4	0	0	0	0	0
0	9	0	0	9	0	7	0	0	0	0	1	1	1	0	0	1	0	0	normal	0	0	0	0	1	0	0	0	1	0	2	4	1	2	0	0	0
1	10	0	0	10	0	7	0	0	0	1	1	1	1	0	1	1	0	0	sickness	0	0	0	0	1	0	0	1	1	0	3	3	2	3	0	1	0
1	9	0	0	7	0	5	0	N	0	0	0	1	1	0	1	1	0	0	normal	0	0	0	1	0	0	0	0	1	0	3	4	0	0	0	0	0
1	6	0	0	6	0	5	0	N	0	1	1	1	1	1	1	1	1	1	sickness	0	0	1	0	0	0	0	0	1	0	3	4	0	0	0	0	0
1	10	0	0	10	0	7	0	N	0	1	1	1	1	1	1	1	1	1	sickness	1	1	0	0	1	0	0	0	1	0	3	3	2	1	1	0	0
0	11	0	0	11	0	7	0	N	0	0	0	0	0	0	1	0	0	0	sickness	0	0	1	0	0	0	0	0	1	0	3	4	2	2	0	0	0
0	8	0	0	5	0	6	0	N	0	0	0	1	0	0	1	0	0	0	sickness	0	0	1	0	0	0	0	0	1	0	3	4	2	0	0	0	0
1	11	0	0	5	0	6	0	N	0	0	1	1	1	0	1	0	0	0	sickness	0	0	0	0	0	0	0	0	1	0	1	1	3	3	0	0	0
1	9	0	0	6	0	5	0	N	++	0	1	0	1	0	1	1	0	0	sickness	0	0	0	0	0	0	0	0	1	0	3	4	2	0	0	0	0
1	12	0	0	12	0	6	100 (1.0)	2 (35)	0	1	1	1	1	1	1	1	1	1	sickness	0	0	0	1	0	1	0	0	1	0	3	4	2	0	0	0	0
1	10	1	20	10	Ca 50	9	0	N	+	1	1	1	1	1	1	1	0	0	sickness	0	0	0	0	0	1	0	1	1	0	3	4	2	2	0	1	0
1	12	0	0	3	0	7	0	N	+	0	1	0	1	0	1	1	0	0	sickness	0	0	0	0	0	1	0	1	1	0	3	4	2	2	1	1	1
1	6	0	0	6	0	7	0	N	+	0	1	1	1	0	1	0	0	0	sickness	0	0	0	0	0	1	0	1	1	0	3	4	2	2	0	0	0
0	9	0	0	9	0	6	0	N	0	0	0	0	0	0	1	0	0	0	normal	0	0	1	0	0	0	0	0	1	0	3	4	2	0	0	0	0
0	9	0	0	9	0	5	0	N	0	0	0	0	0	0	1	0	0	0	sickness	0	0	1	0	0	0	0	0	1	0	3	4	2	0	0	0	0
0	10	0	0	10	0	7	0	2 (35)	+++	0	0	0	0	0	1	1	0	0	sickness	0	0	0	0	0	0	0	1	1	0	3	4	2	0	0	0	0
0	11	0	0	11	0	7	0	N	+	0	0	0	0	0	1	0	0	0	sickness	0	0	0	0	0	0	0	1	1	0	3	3	3	2	0	0	0
0	7	0	0	7	0	5	0	N	+++	0	0	1	1	0	1	1	0	0	sickness	0	0	1	0	1	0	0	0	1	0	3	4	1	0	0	0	0
0	9	0	0	5	0	8	0	N	0	0	1	0	1	0	1	1	0	0	sickness	0	0	0	0	0	0	0	0	1	0	1	4	2	0	0	0	0
0	9	0	0	9	0	5	0	N	0	0	0	1	1	0	1	0	0	0	normal	0	0	0	0	1	0	0	0	1	0	2	3	2	1	0	0	0
1	10	0	0	10	0	7	0	N	0	1	1	0	1	1	1	1	0	0	normal	0	0	0	0	0	0	0	1	1	0	3	3	0	0	0	1	0
0	9	0	0	9	0	6	0	N	++	0	0	0	0	0	1	1	0	0	sickness	0	0	0	0	0	0	0	0	1	0	3	4	2	2	0	0	0
0	7	0	0	6	0	5	0	N	0	0	0	0	0	0	1	0	0	0	sickness	0	0	0	0	0	0	0	0	1	0	1	4	3	2	0	0	0
0	11	0	0	11	0	5	0	N	0	0	1	0	1	1	1	1	0	0	sickness	0	0	0	0	0	0	0	0	1	0	3	4	2	2	0	0	0
0	9	0	0	9	0	7	0	N	0	0	1	0	1	1	1	0	0	0	sickness	0	0	1	0	0	0	0	1	1	0	1	3	3	2	0	0	0
0	11	0	0	11	0	6	0	N	0	0	1	0	1	0	1	1	0	0	sickness	0	0	1	0	0	0	0	1	1	0	3	3	2	2	0	0	0
1	9	1	28	9	0	5	100(1.0)	12 (200)	+++	1	1	1	1	1	1	1	1	1	sickness	0	0	0	0	0	0	0	1	1	0	1	3	3	2	0	0	0
1	9	0	0	9	0	7	0	N	0	0	0	0	0	0	1	1	0	0	sickness	0	0	0	0	0	0	0	0	1	0	3	3	2	2	0	0	0
0	11	0	0	11	0	7	0	N	0	0	1	0	1	1	1	1	0	0	sickness	0	0	1	1	0	0	0	1	1	0	3	3	2	2	0	0	0
1	9	0	0	9	0	6	0	N	0	1	1	0	1	1	1	1	0	0	sickness	0	0	1	1	0	1	0	0	1	0	3	4	2	2	0	0	0
0	10	0	0	10	0	5	0	N	0	1	1	0	1	0	1	0	0	1	sickness	0	0	1	0	0	0	0	1	1	0	3	3	2	2	0	0	0
0	9	0	0	9	0	7	0	N	0	0	1	0	1	0	1	0	0	0	sickness	0	0	1	0	0	0	0	0	1	0	3	3	2	2	0	0	0
1	10	0	0	10	0	5	0	N	0	1	1	0	1	1	1	0	0	0	sickness	0	0	1	1	0	0	0	1	1	0	3	4	2	2	0	1	0
1	10	0	0	10	0	5	0	N	0	0	0	0	1	0	1	0	0	0	sickness	0	0	0	1	0	0	0	0	1	0	3	3	1	1	0	0	0
0	10	0	0	10	0	8	0	N	+	0	0	0	0	0	0	0	0	0	sickness	0	0	0	0	0	0	0	0	1	0	2	3	2	1	0	0	0
1	12	0	0	12	0	6	0	N	0	0	1	1	1	0	1	0	0	0	sickness	0	0	1	1	0	0	0	0	1	0	2	4	0	0	1	0	0
0	9	0	0	9	0	7	0	N	0	0	0	0	1	0	1	0	0	0	sickness	0	0	1	1	0	0	0	1	1	0	3	3	1	1	0	0	0
1	11	0	0	10	0	6	0	N	0	0	1	1	1	1	1	1	1	1	sickness	1	1	0	1	0	0	0	1	1	0	3	3	2	1	1	1	1
1	13	0	0	7	0	9	0	N	0	0	0	1	1	0	1	0	0	0	sickness	0	0	1	1	0	0	0	0	1	0	2	4	0	0	1	0	0
1	8	0	0	8	0	7	0	N	+	0	0	1	0	1	1	1	0	0	sickness	0	0	1	0	0	0	0	1	1	0	3	4	2	2	0	1	0
1	11	0	0	11	0	7	0	N	0	0	0	0	0	1	1	0	0	0	sickness	0	0	1	0	0	0	0	0	1	0	3	3	2	1	0	1	0
1	10	0	0	10	0	6	0	N	0	1	1	1	1	1	1	1	0	0	sickness	0	0	1	1	0	0	0	1	1	0	3	4	2	2	0	1	0
0	9	0	0	9	0	7	0	N	0	0	1	0	1	0	0	0	0	0	sickness	0	0	0	1	0	0	0	1	1	0	1	3	3	2	0	0	0
1	9	0	0	9	0	8	0	N	0	1	1	1	1	1	0	1	0	0	sickness	0	0	1	1	0	0	0	1	1	0	3	3	2	2	0	1	0
1	10	0	0	10	0	7	0	N	+++	0	1	1	1	0	1	0	0	0	sickness	0	0	1	0	0	0	0	0	1	0	3	3	2	2	0	0	0
1	10	0	0	10	0	7	0	N	0	0	0	1	0	1	1	0	0	0	sickness	0	0	1	0	0	0	0	1	1	0	3	4	2	1	0	0	0
1	11	0	0	3	0	5	0	N	0	0	1	0	1	1	1	1	0	0	sickness	0	0	1	1	0	0	0	0	1	0	1	3	2	1	1	0	0
0	7	0	0	9	0	7	0	2(35)	+	0	1	1	1	1	1	1	1	1	sickness	0	0	1	0	1	0	0	0	1	0	3	4	2	0	0	0	0
1	11	0	0	5	0	6	0	N	0	1	1	0	1	0	1	0	0	0	sickness	0	0	1	0	0	0	0	1	1	0	3	3	2	2	0	0	0
0	9	0	0	9	0	6	0	N	0	0	0	0	0	0	1	0	0	0	sickness	0	0	0	0	0	0	0	1	1	0	3	3	2	2	0	0	0
0	6	0	0	6	0	5	0	N	0	0	0	1	1	0	0	1	0	0	sickness	0	0	1	0	1	0	0	0	1	0	3	3	2	0	0	0	0
0	8	0	0	8	0	7	0	N	0	0	1	0	1	1	1	0	0	0	sickness	0	0	0	1	0	0	0	1	1	0	1	4	3	2	0	0	0
0	8	0	0	8	0	7	0	N	0	0	0	0	0	0	1	1	0	0	sickness	0	0	1	0	0	0	0	1	1	0	1	1	3	3	0	0	0
1	9	0	0	9	0	5	0	N	0	0	0	0	0	1	1	1	0	0	sickness	0	0	0	0	0	0	0	0	1	0	1	4	1	0	0	0	0
1	9	1	36	9	0	5	0	N	0	0	1	0	1	1	1	1	0	0	sickness	0	0	1	1	0	0	0	1	1	0	3	4	3	0	0	0	0
1	10	0	0	10	0	7	0	N	0	0	0	0	0	0	1	1	0	0	sickness	0	0	1	0	0	0	0	1	1	0	3	1	3	2	0	0	0
1	11	1	750	11	ca 250	6	30(0.3)	N	++	0	1	1	1	0	1	1	0	0	sickness	0	0	1	1	1	0	1	0	0	0	3	4	2	2	0	0	0
0	9	0	0	9	0	6	30(0.3)	N	++	0	0	0	1	0	0	0	0	0	sickness	0	0	0	0	1	0	0	0	1	0	3	4	0	0	0	0	0
0	9	0	0	9	0	7	0	N	0	0	0	0	1	0	0	0	0	0	sickness	0	0	0	1	0	0	0	1	1	0	3	4	0	0	0	0	0
0	9	0	0	9	0	7	0	N	0	0	0	1	1	0	0	0	0	0	sickness	0	0	0	1	0	0	0	0	1	0	3	3	0	0	0	0	0
0	7	0	0	7	0	7	0	N	0	0	0	1	1	0	1	1	0	0	sickness	0	0	0	0	1	0	0	1	1	0	3	3	2	2	0	0	0
1	7	0	0	9	0	5	0	N	0	0	0	0	0	0	1	0	0	0	sickness	0	0	0	0	0	0	0	0	1	0	3	3	1	0	0	0	0
1	9	0	0	9	0	6	0	N	0	0	0	1	0	0	1	1	0	0	sickness	0	0	1	0	0	0	0	1	1	0	1	3	3	2	0	0	0
1	10	0	0	10	0	5	0	N	0	0	0	0	0	1	1	0	0	0	sickness	0	0	0	0	0	0	0	0	1	0	1	3	3	2	0	0	0
1	10	0	0	10	0	5	0	N	0	0	0	0	1	1	1	0	0	0	sickness	0	0	0	1	0	0	0	1	1	0	3	4	1	0	0	0	0
1	10	0	0	10	0	5	0	N	0	0	0	0	0	1	1	1	0	0	sickness	0	0	0	0	0	0	0	0	1	0	3	3	2	1	0	0	0
1	10	0	0	2	0	6	0	N	0	0	1	0	1	1	1	1	1	1	sickness	0	0	0	1	0	0	0	1	1	0	3	3	2	1	1	0	0
1	11	0	0	11	0	8	0	N	0	0	1	0	1	1	1	1	0	0	sickness	0	0	0	0	0	0	0	1	1	0	3	3	2	2	1	0	0
1	10	0	0	10	0	6	0	N	0	0	0	0	0	0	1	1	1	1	sickness	0	0	0	0	0	0	0	0	1	0	1	3	3	2	1	0	0
1	9	0	0	9	0	7	30(0.3)	N	+++	0	1	0	1	0	0	1	0	0	sickness	0	0	1	0	1	0	0	0	1	0	3	4	2	2	0	0	0
1	12	1	8	12	ca 10	5	30(0.3)	N	0	0	1	0	1	1	1	0	0	0	sickness	0	0	1	0	0	0	0	1	1	0	1	4	3	2	0	0	0
0	9	0	0	9	0	6	0	N	0	0	1	0	1	1	1	1	0	0	sickness	0	0	0	0	0	0	0	0	1	0	3	3	2	2	0	0	0
1	9	0	0	9	0	5	30(0.3)	N	+++	0	0	0	0	0	1	1	0	0	sickness	0	0	1	0	0	0	0	1	1	0	1	4	3	2	1	0	0
1	11	0	0	11	0	5	0	N	0	1	0	1	1	1	1	1	0	0	sickness	0	0	0	1	0	0	0	1	1	0	3	3	2	3	1	1	1
1	12	0	0	12	0	7	0	N	0	1	0	0	1	0	1	1	0	0	sickness	0	0	1	1	0	0	0	1	1	0	3	3	2	3	1	0	0
1	11	0	0	11	0	5	0	N	0	0	0	0	1	0	0	0	0	0	sickness	0	0	1	1	0	0	0	1	1	0	3	3	2	3	0	0	0
1	14	0	0	1	0	7	0	N	0	0	0	1	1	0	1	1	1	1	sickness	0	0	1	1	0	0	0	1	1	0	3	3	2	2	0	0	0
0	11	0	0	11	0	9	0	N	0	0	0	0	0	0	0	0	0	0	sickness	0	0	1	0	0	0	0	1	1	0	3	3	3	3	0	0	0
1	10	0	0	10	0	8	0	N	0	0	0	1	0	0	1	1	0	0	sickness	0	0	0	0	0	0	0	0	1	0	3	4	1	0	0	0	0
1	11	0	0	11	0	7	30(0.3)	N	0	0	0	1	0	0	1	1	0	0	sickness	0	0	1	0	0	0	0	0	0	0	3	4	2	0	0	1	0
1	12	1	105	12	ca50	5	30(0.3)	N	0	1	1	1	1	0	1	1	0	0	sickness	0	0	1	0	0	0	0	1	0	0	2	3	2	2	0	1	0
0	12	0	0	3	0	5	0	N	0	0	0	1	1	0	1	1	0	0	sickness	0	0	0	1	1	0	0	0	1	0	3	4	2	2	0	0	0
1	12	0	0	12	0	7	0	N	0	0	0	1	0	0	0	0	0	0	sickness	0	0	0	0	0	0	0	0	1	0	2	4	2	2	0	0	0
0	10	0	0	10	0	7	0	N	0	0	0	1	1	0	0	1	0	0	sickness	0	0	0	0	1	0	0	0	1	0	3	3	2	2	0	0	0
0	10	0	0	9	0	7	0	N	0	0	0	1	1	0	0	1	0	0	sickness	0	0	0	0	1	0	0	0	1	0	3	4	2	2	0	0	0
1	11	0	0	11	0	5	0	N	0	0	1	1	1	1	1	1	0	0	sickness	0	0	0	1	0	0	0	0	1	0	3	3	0	2	0	1	0
1	10	0	0	10	0	6	0	N	0	0	0	1	0	0	0	1	0	0	sickness	0	0	0	0	0	0	0	0	1	0	3	4	2	2	0	0	0
1	12	0	0	12	0	7	0	N	0	0	0	0	0	1	1	1	1	1	sickness	0	0	0	0	0	0	0	1	1	0	3	3	1	0	0	0	0
1	14	0	0	14	0	7	0	N	0	1	1	1	1	0	1	0	0	0	sickness	0	0	0	0	0	0	0	1	0	0	3	3	2	3	1	0	0
1	14	0	0	14	0	5	0	N	0	1	1	0	1	1	1	1	0	0	sickness	0	0	0	0	0	0	0	0	1	0	3	4	2	3	0	1	0
1	12	1	93	12	ca10	5	0	N	0	1	1	1	1	1	1	1	1	1	sickness	0	0	0	1	0	0	0	1	1	0	3	4	2	3	1	0	0
1	12	0	0	12	0	7	0	N	0	0	0	0	0	0	1	0	0	0	sickness	0	0	0	0	0	0	0	1	1	0	1	4	2	0	0	0	0
1	10	0	0	10	0	5	0	N	0	0	0	1	0	0	1	0	0	0	sickness	0	0	0	0	0	0	0	1	1	0	3	4	2	3	0	0	0
1	12	0	0	12	0	6	0	N	0	1	0	0	1	0	1	1	0	0	sickness	0	0	1	1	0	0	0	0	1	0	3	3	2	0	0	0	0
1	14	0	0	14	0	7	0	N	0	0	1	0	1	0	1	0	0	0	sickness	0	0	0	0	0	0	0	1	1	0	3	3	2	1	0	0	0
1	13	0	0	13	0	7	0	N	0	0	0	0	1	0	1	0	0	0	sickness	0	0	1	1	0	0	0	1	1	0	3	3	1	1	0	0	0
1	11	0	0	11	0	7	0	N	0	0	0	0	0	0	1	0	0	0	sickness	0	0	0	0	0	0	0	0	1	0	3	3	0	1	0	0	0
1	14	1	23	14	ca10	7	30(0.3)	N	0	1	1	0	1	0	1	1	0	0	sickness	0	0	1	1	0	0	0	1	1	0	1	1	1	0	0	1	0
1	14	0	0	14	0	7	0	N	0	0	0	0	0	0	1	1	0	0	sickness	0	0	0	0	0	0	0	0	1	0	1	4	3	3	0	0	0
1	14	0	0	14	0	6	0	N	0	0	0	1	1	1	1	1	1	1	sickness	0	0	0	0	1	0	0	0	1	0	1	4	3	2	0	1	0
1	15	0	0	15	0	7	0	N	0	1	1	0	1	1	1	1	1	1	sickness	0	0	0	0	0	0	0	0	1	0	1	4	3	2	0	0	0
1	13	1	53	13	ca50	8	30(0.3)	N	0	1	1	1	1	1	1	1	0	0	sickness	0	0	0	0	1	0	0	0	1	0	1	4	3	2	0	1	0
1	12	1	21	12	ca50	5	0	N	0	0	1	1	1	1	1	1	0	0	sickness	0	0	0	0	1	0	0	1	1	0	1	4	3	2	1	0	0
1	14	0	0	14	0	7	0	N	0	1	1	1	1	0	1	0	0	0	sickness	0	0	1	0	0	0	0	0	1	0	3	3	3	1	1	0	0
1	15	0	0	15	0	7	0	N	0	1	1	0	1	1	1	1	0	0	sickness	0	0	1	1	0	0	0	1	1	0	1	3	1	1	0	1	0
1	13	1	23	13	ca50	8	100(10)	2(33)	++	1	1	0	1	1	1	1	1	0	sickness	0	0	1	0	0	0	0	1	1	0	3	4	2	0	1	1	1
1	11	0	0	11	0	7	0	N	0	1	1	1	1	0	1	0	0	0	sickness	0	0	0	0	0	0	0	0	1	0	3	3	2	0	0	0	0
0	11	0	0	11	0	7	0	N	0	0	0	0	0	0	1	0	0	0	sickness	0	0	0	0	0	0	0	0	1	0	3	3	2	1	0	0	0
1	12	0	0	12	0	7	0	N	0	0	0	1	0	0	1	1	0	0	sickness	0	0	0	0	0	0	0	0	1	0	3	1	1	0	0	0	0
1	13	0	0	13	0	7	0	N	0	1	1	1	1	1	1	1	0	0	sickness	0	0	0	1	0	0	0	1	1	0	1	3	2	2	0	0	0
1	13	0	0	13	0	5	0	N	0	1	1	1	1	1	1	1	0	0	sickness	0	0	1	0	0	0	0	0	1	0	1	1	2	0	1	0	0
1	12	0	0	12	0	8	0	N	0	0	0	0	1	0	1	1	0	0	sickness	0	0	0	1	0	0	0	1	1	0	3	3	0	0	0	0	0
1	12	0	0	12	0	7	0	N	0	0	0	1	1	1	1	1	0	0	sickness	0	0	0	0	1	0	0	0	1	0	3	3	1	0	0	0	0
0	11	0	0	11	0	8	0	N	0	0	1	1	1	0	1	0	0	0	SICKNESS	0	0	0	0	1	0	0	0	1	0	3	4	2	1	0	0	0
0	10	0	0	10	0	5	30(0.3)	N	++	0	1	0	1	0	1	0	0	0	SICKNESS	0	0	0	0	0	0	0	0	1	0	3	4	1	1	1	0	0
0	7	1	18	7	0	7	0	N	0	1	1	0	1	0	1	0	0	0	SICKNESS	0	0	0	0	1	0	0	0	1	0	1	4	3	1	0	0	0
0	13	0	0	13	50	8	0	N	0	1	1	0	1	1	1	1	1	1	SICKNESS	0	0	0	0	0	1	0	0	1	0	3	4	1	1	1	0	0
0	12	0	0	12	0	6	0	N	0	1	1	0	1	1	1	0	0	0	SICKNESS	0	0	0	0	0	0	0	0	1	0	3	3	2	2	1	0	0
0	12	1	120	12	50	8	30(0.3)	N	0	1	1	1	1	1	1	1	1	1	SICKNESS	1	1	0	0	1	0	0	0	1	0	3	4	2	1	0	0	0
0	10	0	0	7	0	8	0	N	0	0	0	0	1	0	1	0	0	0	SICKNESS	0	0	1	0	1	0	0	0	0	0	2	3	0	0	0	0	0
0	11	0	0	11	0	8	0	N	0	1	0	0	1	0	1	0	0	0	SICKNESS	0	0	0	0	1	0	0	0	0	0	3	4	2	2	0	0	0
1	10	0	0	10	0	8	0	N	0	1	1	0	1	1	1	0	0	0	SICKNESS	0	0	1	0	1	1	0	1	1	0	1	4	2	1	1	0	0
1	10	0	0	10	0	8	0	N	0	1	1	0	1	1	1	1	1	0	SICKNESS	0	0	0	0	1	0	0	0	1	0	3	4	2	2	0	1	0
1	11	1	14	11	10	7	30(0.3)	N	0	1	1	1	1	1	1	1	0	0	NORMAL	0	0	1	0	1	0	0	1	0	0	3	4	1	1	0	1	0
1	9	0	0	9	0	8	30(0.3)	N	0	0	1	0	1	0	1	0	0	0	NORMAL	0	0	1	0	0	0	0	0	1	0	3	3	1	0	1	0	0
1	10	0	0	10	0	7	0	N	0	0	0	0	1	1	1	1	0	0	NORMAL	0	0	1	0	1	0	0	0	0	0	3	3	2	2	1	0	0
1	9	0	0	9	0	8	30(0.3)	N	+	1	1	0	1	1	1	1	1	1	SICKNESS	0	0	1	0	0	0	0	1	1	0	3	3	3	2	0	1	0
1	11	0	0	11	0	6	0	2(35)	++	0	0	0	1	1	1	1	1	1	SICKNESS	0	0	1	0	1	0	0	1	1	0	3	3	3	2	1	1	1
1	11	0	0	11	0	9	30(0.3)	N	0	1	1	0	1	1	1	1	0	0	SICKNESS	0	0	1	0	1	0	0	1	1	0	3	3	2	0	1	1	1
1	11	0	0	11	0	7	30(0.3)	N	0	1	1	0	1	0	1	1	0	0	NORMAL	0	0	0	0	0	0	0	0	1	0	3	4	2	0	1	1	1
1	10	0	0	10	0	7	0	N	0	1	1	1	1	1	1	1	0	0	NORMAL	0	0	0	0	0	0	0	0	1	0	3	4	1	0	1	1	1
1	9	0	0	9	0	9	0	2(35)	0	1	0	0	1	1	1	0	0	0	SICKNESS	0	0	1	0	0	0	0	1	1	0	3	3	2	1	1	1	1
1	8	0	0	8	0	8	0	N	0	1	0	0	1	1	1	0	0	0	NORMAL	0	0	1	0	0	0	0	0	0	0	3	3	2	3	1	0	0
1	7	0	0	7	0	8	0	N	0	0	0	1	1	1	1	1	0	0	SICKNESS	0	0	1	0	1	0	0	0	0	0	1	4	3	0	1	0	0
1	7	1	19	7	50	9	0	N	0	1	1	1	1	1	1	1	1	1	SICKNESS	0	0	1	0	1	0	0	0	0	0	3	3	2	2	1	0	0
0	9	0	0	9	0	8	30(0.3)	N	0	0	0	1	1	0	1	1	0	0	NORMAL	0	0	1	0	1	0	0	0	0	0	3	3	1	1	0	1	0
0	7	0	0	7	0	7	0	N	0	1	1	1	1	1	1	1	1	0	SICKNESS	0	0	1	0	1	0	0	0	0	0	1	1	3	3	1	0	0
0	12	1	110	12	10	8	30(0.3)	N	0	1	0	0	1	0	1	1	0	0	SICKNESS	0	0	1	0	1	0	0	0	0	0	1	4	3	0	0	0	0
0	10	0	0	10	0	7	0	N	0	1	0	0	1	0	0	1	0	0	SICKNESS	0	0	1	0	0	0	0	0	1	0	3	3	2	0	1	0	0
0	8	0	0	8	0	7	0	N	++	0	1	1	1	0	1	0	0	0	SICKNESS	0	0	1	0	0	0	0	0	0	0	2	3	2	0	0	0	0
0	10	0	0	10	0	7	0	N	0	0	0	1	0	0	0	0	0	0	SICKNESS	0	0	1	0	0	0	0	0	0	0	2	4	2	2	1	0	0
1	10	0	0	10	0	6	0	4(70)	0	0	0	1	0	1	1	1	1	1	SICKNESS	0	0	1	0	0	0	0	0	0	0	3	3	2	2	1	0	0
0	10	0	0	10	0	7	0	N	0	1	1	0	1	1	1	0	0	0	NORMAL	0	0	1	0	1	0	0	0	0	0	2	1	1	1	1	0	0
0	8	0	0	8	0	7	0	N	0	0	0	0	0	0	1	0	0	0	SICKNESS	0	0	1	0	0	0	0	1	0	0	3	3	2	2	0	0	0
0	7	0	0	7	0	7	0	N	0	0	0	0	1	0	1	0	0	0	SICKNESS	0	0	0	0	1	0	0	0	1	0	3	1	2	2	0	0	0
0	11	0	0	11	0	8	0	N	0	0	0	0	0	0	1	1	0	0	SICKNESS	0	0	0	0	0	0	0	0	1	0	2	3	2	2	0	0	0
0	7	0	0	7	0	7	0	N	0	0	0	0	0	1	1	1	0	0	SICKNESS	0	0	1	0	0	0	0	0	1	0	3	3	2	2	1	0	0
0	9	0	0	9	0	7	0	N	0	0	0	0	0	0	1	1	0	0	SICKNESS	0	0	0	0	0	0	0	0	1	0	3	3	2	2	1	0	0
0	8	0	0	8	0	7	0	N	0	0	0	0	0	0	1	1	0	0	SICKNESS	0	0	0	0	0	0	0	0	1	0	3	4	2	2	1	0	0
0	11	0	0	11	0	8	0	N	0	0	0	1	0	0	0	0	0	0	SICKNESS	0	0	1	0	0	0	1	0	1	0	2	3	3	2	0	0	0
0	9	0	0	9	0	7	0	N	0	0	1	1	1	0	0	0	0	0	SICKNESS	0	0	1	0	0	0	0	1	0	0	2	1	3	3	0	0	0
0	9	0	0	9	0	7	0	N	0	0	0	0	0	1	1	0	0	0	SICKNESS	0	0	1	0	0	0	0	1	1	0	3	1	2	3	0	0	0
0	10	0	0	10	0	7	0	N	0	0	0	0	1	0	1	0	0	0	NORMAL	0	0	1	0	1	0	0	0	1	0	3	3	1	1	0	0	0
1	10	0	0	10	0	6	0	N	0	0	0	1	0	0	1	0	0	0	SICKNESS	0	0	0	0	0	0	0	1	1	0	3	4	2	0	0	0	0
1	9	0	0	9	0	6	0	N	0	1	1	0	1	0	1	0	0	0	SICKNESS	0	0	1	0	0	0	0	1	1	0	1	3	2	3	1	1	1
1	11	0	0	11	0	5	0	N	0	1	1	0	1	1	1	1	1	1	SICKNESS	0	0	0	0	0	1	0	0	1	0	1	3	3	2	1	1	1
1	9	0	0	9	0	7	0	N	0	1	1	0	1	1	1	0	0	0	SICKNESS	0	0	0	0	1	0	0	0	1	0	2	4	2	2	0	0	0
1	9	0	0	9	0	7	0	N	0	1	1	0	1	1	1	0	0	0	SICKNESS	0	0	0	0	0	0	0	0	1	0	3	3	2	1	0	0	0
1	9	0	0	9	0	7	0	N	0	1	1	1	1	0	1	0	0	0	SICKNESS	0	0	0	0	1	0	0	0	1	0	3	4	2	1	1	0	0
1	9	1	86	9	10	6	0	N	0	1	1	1	1	0	1	0	0	0	SICKNESS	0	0	0	0	0	1	0	0	1	0	3	4	2	1	1	0	0
0	10	0	0	10	0	7	0	N	0	0	1	0	1	1	1	0	0	0	SICKNESS	0	0	0	0	1	0	0	0	1	0	1	3	3	2	0	0	0
0	8	0	0	8	0	8	0	N	0	1	1	0	1	0	0	0	0	0	SICKNESS	0	0	1	0	1	0	0	0	0	0	2	4	1	1	1	0	0
0	8	0	0	8	0	8	0	N	0	0	0	1	1	0	1	0	0	0	NORMAL	0	0	1	0	1	0	0	0	0	0	1	3	3	2	0	0	0
0	11	0	0	3	0	7	0	N	0	1	1	1	1	1	1	1	0	0	SICKNESS	0	0	1	0	1	0	0	1	0	0	2	3	1	1	1	0	0
0	9	0	0	9	0	7	0	N	0	1	0	1	1	0	1	1	0	0	NORMAL	0	0	1	0	0	0	0	1	0	0	3	3	2	2	1	0	0
0	9	0	0	4	0	9	0	N	0	0	0	1	0	0	1	0	0	0	SICKNESS	0	0	1	0	0	0	0	1	0	0	1	4	3	2	1	0	0
0	14	0	0	4	0	9	30(0.3)	N	0	0	0	0	0	0	0	0	0	0	SICKNESS	0	0	0	0	0	0	0	1	1	0	1	3	3	1	0	0	0
1	11	0	0	7	0	7	0	N	0	1	1	1	1	1	1	0	0	0	SICKNESS	0	0	0	1	1	0	0	0	1	0	3	4	1	1	1	0	0
0	10	0	0	10	0	8	0	N	0	1	1	0	1	1	1	0	0	0	SICKNESS	0	0	1	0	0	0	0	1	1	0	1	4	3	1	1	0	0
0	8	0	0	5	0	8	0	N	0	0	0	1	0	0	1	0	0	0	SICKNESS	0	0	1	0	0	0	0	1	0	0	3	3	2	2	0	0	0
1	9	1	13	9	0	7	30(0.3)	N	0	1	1	1	1	1	1	1	1	1	SICKNESS	0	0	0	1	0	1	0	0	1	0	2	4	2	1	1	1	1
1	9	1	52	9	10	8	30(0.3)	N	0	1	1	1	1	0	1	0	1	0	NORMAL	0	0	0	0	1	0	0	1	1	0	3	3	3	2	1	1	1
1	10	0	0	10	0	9	0	N	0	1	0	0	1	0	1	0	0	0	NORMAL	0	0	1	0	1	0	0	1	1	0	3	3	1	1	1	0	0
