# Supplementary material for: The current epidemiological status of urogenital schistosomiasis among primary school pupils in Katsina State, Nigeria: An imperative for a scale up of water and sanitation initiative and mass administration of medicines with Praziquantel
Source: PLoS Negl Trop Dis. 2018 Jul 6;12(7):e0006636. doi: 10.1371/journal.pntd.0006636 (PMC6051670; doi:10.1371/journal.pntd.0006636)
Supplement: S4 Checklist — (XLSX) [file pntd.0006636.s004.xlsx]

## Sheet: Sheet1
Sex	Age	Prevalence	INTENSITY	Duration of stay	Haematuria	Ph	PROTEINURIA	URO.	BILIR	SWIMMING	SHALLOW	Distance of Open water (≤ 100m)	WATER CONTACT	ITCHING	SNAIL R	PAIN	BLOOD U	TREATMENT	IMPRESSION	PRAZIQUANTEL	SEVERE A.R	Bore Hole	Dam	Pond	River	Stream	Well	Tap	Satchet	Father	Mother	F. Edu	M. Edu
1	13	0	0	13	0	7	0	N	0	0	0	0	0	0	1	0	0	0	Sickness	0	0	0	0	0	0	0	0	1	0	1	4	3	0
1	13	0	0	13	0	8	0	N	0	0	0	0	0	0	1	0	0	0	Sickness	0	0	0	0	0	0	0	0	1	0	1	1	3	3
1	13	0	0	13	0	6	0	N	0	0	0	0	0	0	0	0	0	0	Sickness	0	0	1	0	0	0	0	1	1	0	1	4	2	1
1	11	0	0	11	0	7	0	N	0	0	0	1	1	0	0	0	0	0	Sickness	0	0	0	0	0	0	0	0	1	0	3	1	3	3
1	12	0	0	12	0	5	0	N	0	0	0	1	1	0	1	1	1	1	Normal	0	0	1	1	0	0	0	0	1	0	1	3	3	3
1	11	0	0	11	0	8	10	N	0	0	0	0	1	1	1	0	0	0	Normal	0	0	1	0	0	0	0	1	1	0	1	1	3	3
0	11	0	0	11	0	7	0	N	0	0	0	0	1	1	1	0	0	0	Sickness	0	0	0	1	0	0	0	1	1	0	1	1	3	3
0	12	0	0	12	50	8	0	N	0	0	0	0	0	0	1	0	0	0	Sickness	0	0	0	0	0	0	0	0	1	0	1	1	3	3
0	12	0	0	12	0	6	0	N	0	0	0	0	1	1	1	0	0	0	Sickness	0	0	0	1	0	0	0	1	1	0	1	4	3	3
0	10	0	0	10	0	7	0	N	0	0	0	0	0	0	1	0	0	0	Sickness	0	0	0	0	0	0	0	1	1	0	1	1	3	3
0	12	0	0	6	0	7	0	N	0	0	0	0	0	0	1	0	0	0	Sickness	0	0	1	0	0	0	0	0	1	0	1	3	3	2
1	11	0	0	11	0	7	0	N	0	0	1	0	1	0	1	0	0	0	Sickness	0	0	1	0	0	0	0	0	1	0	1	4	3	1
0	12	0	0	3	0	6	0	N	0	0	0	0	0	0	1	1	1	1	Sickness	0	0	1	0	0	0	0	0	1	0	1	4	3	3
0	12	0	0	12	50	5	30	N	0	1	1	0	1	1	1	1	1	1	Sickness	0	0	1	0	0	0	0	0	0	0	1	1	3	3
1	12	0	0	12	0	5	0	N	0	0	1	1	1	0	0	0	0	0	Sickness	0	0	1	0	0	0	0	0	1	0	1	4	3	0
1	10	0	0	6	0	5	0	N	0	0	1	1	1	0	1	0	0	0	Sickness	0	0	1	0	0	0	0	1	0	0	1	1	3	3
1	12	0	0	12	0	5	0	N	0	0	0	1	1	0	1	0	0	0	Sickness	0	0	1	0	0	1	0	0	1	0	3	3	2	2
1	11	0	0	11	0	5	0	N	0	0	0	0	1	1	1	0	0	0	Sickness	0	0	1	0	0	0	0	1	0	0	1	1	3	3
1	13	0	0	13	0	5	0	N	0	1	0	0	1	1	1	0	0	0	Sickness	0	0	1	0	0	0	0	0	1	0	3	4	3	3
0	13	0	0	13	0	5	0	N	0	0	1	1	1	0	1	0	0	0	Normal	0	0	0	0	0	0	0	1	1	0	3	1	3	3
0	13	0	0	6	0	6	0	N	0	0	0	1	0	0	1	0	0	0	Normal	0	0	1	0	0	0	0	0	1	0	1	3	3	2
0	10	0	0	10	0	5	30	2(35)	0	0	1	1	1	0	1	0	0	0	Sickness	0	0	0	0	0	0	0	0	1	0	1	1	3	3
0	10	0	0	6	0	7	30	N	0	0	0	1	0	0	1	0	0	0	Normal	0	0	1	0	0	0	0	0	1	0	1	3	2	2
0	15	0	0	15	0	5	0	N	0	0	1	0	1	0	1	0	0	0	Sickness	0	0	0	0	0	0	0	0	1	0	1	3	3	2
1	10	0	0	3	0	6	0	N	+	0	0	1	0	0	1	0	0	0	Sickness	0	0	0	0	0	0	0	0	1	0	1	1	3	3
1	15	0	0	15	0	7	30	N	0	0	0	0	0	0	0	0	0	0	Sickness	0	0	0	0	0	0	0	0	1	0	3	4	3	3
1	13	0	0	13	0	7	30	N	0	0	0	1	0	0	1	0	0	0	Sickness	0	0	0	0	0	0	0	0	1	0	1	1	3	3
1	15	0	0	15	50	6	0	N	+	1	1	1	0	0	1	1	1	1	Sickness	0	0	0	0	0	0	0	0	1	0	3	1	2	2
0	6	0	0	3	0	7	0	0	0	0	1	1	1	1	1	0	0	0	SICKNESS	0	0	1	0	0	0	1	0	0	0	1	1	3	3
0	6	0	0	6	0	7	0	0	0	0	1	0	1	0	1	0	0	0	SICKNESS	0	0	1	0	0	0	0	0	0	0	1	4	3	2
1	8	0	0	8	0	5	0	0	0	0	1	0	1	0	1	0	0	0	SICKNESS	0	0	1	0	0	0	0	0	1	0	1	4	3	3
1	10	0	0	10	0	5	0	2(35)	0	0	0	1	1	0	0	0	0	0	SICKNESS	0	0	0	1	0	0	0	1	1	0	1	1	3	3
1	7	0	0	10	0	5	0	0	0	0	0	1	1	1	1	1	1	1	SICKNESS	0	0	1	1	0	0	0	1	0	0	3	4	2	2
0	7	0	0	7	0	5	0	0	0	0	0	0	0	0	0	1	0	0	SICKNESS	0	0	1	0	0	0	0	0	0	0	3	4	0	0
1	8	0	0	8	0	8	0	0	0	0	0	1	1	0	0	1	0	0	SICKNESS	0	0	1	1	1	0	0	1	0	0	1	1	3	3
0	6	0	0	2	0	8	0	0	0	0	0	1	0	0	0	0	0	0	NORMAL	0	0	1	0	0	0	0	0	0	0	1	1	3	3
1	9	0	0	9	0	7	0	0	0	0	1	0	1	0	1	0	0	0	SICKNESS	0	0	1	0	0	0	0	0	1	0	1	4	3	2
0	8	0	0	8	0	8	0	0	0	0	0	0	0	0	0	0	0	0	SICKNESS	0	0	0	0	0	0	0	0	1	0	1	4	3	3
1	6	0	0	6	0	7	0	0	0	0	1	0	1	0	0	0	0	0	SICKNESS	0	0	1	0	0	0	0	0	0	0	1	4	3	2
0	12	0	0	3	0	9	0	0	0	0	1	0	1	1	1	0	0	0	SICKNESS	0	0	1	0	0	0	0	1	1	0	1	1	3	3
1	8	0	0	1	0	5	0	0	++	0	0	1	0	0	0	1	0	0	SICKNESS	0	0	1	0	0	0	0	0	0	0	1	1	3	3
1	6	0	0	2	0	5	0	2(35)	+++	0	0	1	0	0	0	1	0	0	SICKNESS	0	0	1	0	0	0	0	0	0	0	3	1	3	2
1	9	0	0	9	0	9	0	0	0	0	0	0	1	0	1	1	0	0	SICKNESS	0	0	1	1	0	0	0	0	0	0	1	1	3	3
1	10	0	0	5	0	5	0	0	0	0	0	0	0	0	1	1	0	0	SICKNESS	0	0	1	0	0	0	0	0	0	0	1	1	3	3
0	6	0	0	6	0	7	0	0	0	0	1	1	1	0	1	1	0	0	SICKNESS	0	0	1	0	0	0	0	0	0	0	1	4	3	0
0	9	0	0	9	0	7	0	0	0	0	0	0	0	0	1	1	0	0	SICKNESS	0	0	1	0	0	0	0	0	0	0	1	4	3	3
0	10	0	0	3	0	5	0	0	0	0	1	0	1	1	0	1	0	0	SICKNESS	0	0	0	0	0	0	0	0	1	0	1	1	3	3
0	8	0	0	8	0	9	0	0	++	0	0	0	0	0	1	1	0	0	SICKNESS	0	0	1	0	0	0	0	0	0	0	1	1	3	3
0	8	0	0	4	0	7	0	0	++	0	0	1	1	0	1	0	0	0	SICKNESS	0	0	1	1	0	0	0	0	1	0	1	1	3	3
0	10	0	0	10	0	5	0	0	+++	0	1	0	1	0	1	1	0	0	SICKNESS	0	0	0	0	0	0	0	0	1	0	1	1	3	3
0	10	0	0	10	0	5	0	0	0	0	1	0	1	1	1	1	0	0	SICKNESS	0	0	0	0	0	0	0	0	1	0	1	1	3	3
1	11	0	0	11	0	7	0	0	0	0	1	0	1	1	1	0	0	0	SICKNESS	0	0	0	1	0	0	0	0	1	0	3	4	3	2
1	11	0	0	4	0	5	0	0	0	0	1	0	1	1	1	1	1	1	SICKNESS	0	0	1	1	0	0	0	0	1	0	1	4	3	3
1	10	0	0	4	0	6	0	0	0	0	0	0	1	0	1	0	0	0	SICKNESS	0	0	1	1	0	0	0	0	0	0	1	4	3	2
0	9	0	0	9	0	6	0	0	0	0	0	0	0	0	1	0	0	0	SICKNESS	0	0	1	0	0	0	0	0	0	0	1	1	3	3
0	9	0	0	9	0	7	0	0	0	0	0	0	0	0	1	1	0	0	SICKNESS	0	0	1	0	0	0	0	0	0	0	1	1	3	3
1	8	0	0	8	0	5	0	0	0	1	1	1	1	0	1	1	0	0	SICKNESS	0	0	1	0	0	0	0	0	0	0	3	1	0	3
1	11	0	0	11	0	5	0	0	0	0	0	1	0	0	1	0	0	0	SICKNESS	0	0	0	0	0	0	0	0	1	0	1	1	2	3
1	9	0	0	8	10	5	30	0	+	0	0	1	0	0	0	0	0	0	SICKNESS	0	0	1	0	0	0	0	0	1	0	3	1	3	3
1	9	0	0	9	0	7	0	0	0	0	0	1	0	0	0	1	1	0	SICKNESS	0	0	0	0	0	0	0	0	1	0	1	4	3	1
1	9	0	0	9	0	7	0	0	0	0	0	0	0	0	0	0	0	0	SICKNESS	0	0	0	0	0	0	0	0	1	0	1	1	3	3
1	10	0	0	10	0	5	0	0	0	0	0	0	0	0	1	0	0	0	SICKNESS	0	0	0	0	0	0	0	0	1	0	1	1	3	3
1	12	0	0	12	0	7	0	0	0	0	0	1	0	0	0	0	0	0	SICKNESS	0	0	0	0	0	0	0	0	1	0	1	1	3	3
1	10	0	0	8	0	7	0	0	0	0	0	0	0	0	1	0	0	0	SICKNESS	0	0	0	0	0	0	0	0	1	0	3	1	3	3
1	8	0	0	5	0	5	0	0	0	0	0	1	1	0	1	0	0	0	SICKNESS	0	0	1	1	0	0	0	0	1	0	1	1	3	3
0	11	0	0	11	0	7	30(0.3)	N	++	0	0	1	0	0	1	1	0	0	NORMAL	0	0	0	0	0	0	0	1	1	0	3	4	1	0
0	11	0	0	11	0	7	0	N	0	0	0	1	0	0	1	0	0	0	SICKNESS	0	0	0	0	0	0	0	1	1	0	3	4	1	0
0	10	0	0	10	0	7	0	N	0	0	0	1	0	0	1	1	0	0	SICKNESS	0	0	0	0	0	0	0	0	1	0	1	1	3	3
0	11	0	0	11	0	5	0	N	0	0	1	1	1	0	1	1	0	0	SICKNESS	0	0	0	0	0	0	0	0	1	0	1	4	3	2
1	12	0	0	4	0	5	0	N	0	0	1	0	1	0	1	0	0	0	SICKNESS	0	0	0	0	0	0	0	0	1	0	1	1	3	3
1	11	0	0	11	0	6	0	N	0	0	1	0	1	1	1	1	0	0	SICKNESS	0	0	0	0	0	0	0	0	1	0	1	1	3	3
1	11	0	0	11	0	5	0	N	0	0	1	0	1	0	1	0	0	0	SICKNESS	0	0	0	0	0	0	0	0	1	0	1	4	3	2
1	15	0	0	15	0	5	0	N	+	0	1	0	1	0	1	1	0	0	SICKNESS	0	0	0	0	0	0	0	0	1	0	1	3	3	2
1	8	0	0	8	0	7	0	N	0	0	1	0	1	0	1	1	1	1	SICKNESS	0	0	0	0	0	0	0	0	1	0	1	4	3	2
1	7	0	0	7	0	8	0	N	0	0	0	0	0	0	1	0	0	0	SICKNESS	0	0	0	0	0	0	0	0	1	0	1	4	3	2
1	8	0	0	8	0	5	30(0.3)	N	0	0	0	1	0	0	1	0	0	0	SICKNESS	0	0	0	0	0	0	0	1	1	0	1	1	0	0
1	8	0	0	8	0	7	0	N	+	0	0	1	0	0	1	0	0	0	SICKNESS	0	0	0	0	0	0	0	0	1	0	3	4	0	0
0	10	0	0	10	0	7	0	N	+	0	0	0	0	0	1	0	0	0	SICKNESS	0	0	0	0	0	0	0	0	1	0	1	1	0	0
1	11	0	0	11	0	7	0	N	0	0	1	0	1	0	1	1	0	0	SICKNESS	0	0	0	0	0	0	0	0	1	0	1	4	3	3
0	7	0	0	7	0	5	0	N	0	0	1	0	1	0	0	0	0	0	SICKNESS	0	0	0	1	0	1	0	1	1	0	3	3	2	2
0	8	0	0	8	0	5	0	N	0	0	0	0	0	0	1	0	0	0	SICKNESS	0	0	0	0	0	0	0	0	1	0	1	4	3	2
0	9	0	0	9	0	5	0	N	0	0	0	0	0	0	1	0	0	0	SICKNESS	0	0	0	0	0	0	0	0	1	0	3	3	2	2
1	7	0	0	7	0	5	0	N	0	0	0	0	1	0	1	0	0	0	SICKNESS	0	0	0	1	0	0	0	0	1	0	3	3	2	2
1	11	0	0	5	0	5	0	N	0	0	1	1	1	0	1	0	0	0	SICKNESS	0	0	0	1	0	0	0	1	1	0	3	3	2	2
1	10	0	0	10	0	8	0	N	0	0	1	0	1	1	1	1	0	0	SICKNESS	0	0	0	0	0	0	0	1	1	0	1	4	3	2
1	12	1	31	3	0	8	30(0.3)	N	++	0	1	1	1	0	1	1	1	0	SICKNESS	0	0	0	1	0	0	0	0	1	0	3	4	2	2
1	11	0	0	11	0	5	0	N	0	0	0	0	0	0	1	0	0	0	SICKNESS	0	0	1	0	0	0	0	0	1	0	3	4	2	2
1	12	0	0	12	0	7	0	N	0	0	1	0	1	0	1	0	0	0	SICKNESS	0	0	1	0	0	0	0	0	1	0	1	4	3	2
1	11	0	0	6	0	7	0	N	0	0	1	0	1	0	1	0	0	0	SICKNESS	0	0	0	0	0	0	0	0	1	0	1	1	3	3
0	11	0	0	11	0	5	0	N	0	0	1	0	1	0	1	0	0	0	SICKNESS	0	0	0	0	0	0	0	1	1	0	3	1	3	3
0	11	0	0	11	0	7	0	N	0	0	0	0	0	0	1	0	0	0	SICKNESS	0	0	0	0	0	0	0	0	1	0	1	1	3	3
0	14	0	0	4	0	5	0	N	0	0	0	0	0	0	1	1	0	0	SICKNESS	0	0	1	0	0	0	0	0	1	0	1	1	3	3
0	11	0	0	6	0	5	0	N	0	0	0	0	0	0	1	0	0	0	SICKNESS	0	0	0	0	0	0	0	0	1	0	3	3	2	2
1	10	0	0	10	0	6	0	N	0	0	1	0	1	0	1	0	0	0	SICKNESS	0	0	1	1	0	0	0	0	1	0	1	3	2	0
1	11	0	0	11	0	7	0	N	0	0	1	0	1	1	1	1	0	0	SICKNESS	0	0	0	0	0	0	0	0	1	0	1	4	3	0
0	9	0	0	8	0	7	0	N	0	0	1	0	1	1	1	0	0	0	SICKNESS	0	0	0	0	0	0	0	0	1	0	1	4	3	2
0	8	0	0	8	0	7	0	N	0	0	0	0	0	0	1	0	0	0	SICKNESS	0	0	0	0	0	0	0	0	1	0	3	4	2	2
0	12	0	0	12	0	7	30(0.3)	N	0	0	0	0	0	0	1	0	0	0	SICKNESS	0	0	0	0	0	0	0	0	1	0	3	4	2	2
0	9	0	0	4	0	7	0	N	0	0	0	0	0	0	1	0	0	0	SICKNESS	0	0	0	0	0	0	0	0	1	0	3	4	2	2
0	8	0	0	8	0	5	0	N	0	0	0	0	0	0	1	0	0	0	SICKNESS	0	0	0	0	0	0	0	0	1	0	1	4	3	3
0	11	0	0	11	0	5	0	N	0	0	0	0	0	0	1	0	0	0	NORMAL	0	0	0	0	0	0	0	0	1	0	1	4	3	2
1	11	0	0	11	0	7	0	N	0	0	0	0	0	0	1	0	0	0	SICKNESS	0	0	0	0	0	0	0	0	1	0	3	4	2	2
1	9	0	0	1	0	7	0	N	0	0	0	0	0	0	1	0	0	0	SICKNESS	0	0	0	0	0	0	0	0	1	0	3	4	2	0
1	9	0	0	9	0	5	0	N	+	0	0	1	0	0	1	0	0	0	NORMAL	0	0	0	0	0	0	0	0	1	0	1	1	0	0
1	10	0	0	10	0	7	0	N	0	0	0	0	0	0	1	0	0	0	SICKNESS	0	0	0	0	0	0	0	0	1	0	1	4	3	0
1	9	1	37	9	10	7	+	N	0	0	0	1	1	0	1	1	0	0	SICKNESS	0	0	1	0	1	0	0	0	1	0	3	3	2	2
0	10	0	0	1	0	5	0	N	0	0	1	0	1	0	1	0	0	0	SICKNESS	0	0	0	0	0	0	0	0	1	0	1	4	3	0
0	10	0	0	10	0	7	0	N	0	0	0	0	0	0	1	0	0	0	SICKNESS	0	0	0	0	0	0	0	0	1	0	1	4	3	2
1	6	0	0	6	0	7	0	N	0	0	0	0	0	0	1	0	0	0	SICKNESS	0	0	0	0	0	0	0	1	1	0	1	4	3	2
1	6	0	0	6	0	7	0	N	0	0	0	0	1	0	1	1	0	0	SICKNESS	0	0	0	0	1	0	0	0	1	0	3	4	2	0
1	6	0	0	6	0	5	30(0.3)	N	0	0	0	0	0	0	1	0	0	0	SICKNESS	0	0	0	0	0	0	0	0	1	0	1	1	3	3
1	8	0	0	8	0	7	0	N	0	0	0	0	1	0	1	0	0	0	SICKNESS	0	0	0	1	1	0	0	0	1	0	1	4	3	0
1	9	0	0	9	0	5	0	N	0	0	0	1	1	0	1	0	0	0	SICKNESS	0	0	0	1	0	0	0	0	1	0	3	4	0	0
0	8	0	0	8	0	7	0	N	0	0	0	0	0	0	1	0	0	0	SICKNESS	0	0	0	0	0	0	0	0	1	0	1	4	3	2
0	7	0	0	7	0	7	30(0.3)	N	0	0	0	0	1	0	1	0	0	0	SICKNESS	0	0	0	1	0	0	0	0	1	0	1	4	3	2
1	6	0	0	6	0	5	30(0.3)	N	0	0	0	0	1	0	1	1	1	1	SICKNESS	0	0	0	0	0	1	0	0	1	0	1	1	3	3
1	12	0	0	12	0	6	30(0.3)	N	0	0	0	0	0	0	1	0	0	0	SICKNESS	0	0	0	0	0	0	0	0	1	0	1	1	3	3
0	6	0	0	6	0	7	0	N	0	0	0	1	1	0	1	0	0	0	NORMAL	0	0	0	1	0	0	0	0	1	0	3	4	1	0
1	7	0	0	7	0	5	30(0.3)	N	0	0	0	1	0	1	1	1	1	1	SICKNESS	0	0	0	0	0	0	0	1	1	0	1	4	2	0
0	13	0	0	13	0	7	0	N	0	0	0	0	0	0	1	0	0	0	SICKNESS	0	0	1	0	0	0	0	1	1	0	3	3	3	3
0	13	0	0	10	0	7	0	N	0	0	0	0	0	0	1	0	0	0	SICKNESS	0	0	0	0	0	0	0	1	1	0	3	3	2	2
1	13	1	52	13	50	7	30(0.3)	N	0	0	1	0	1	1	1	1	1	0	SICKNESS	0	0	0	0	0	0	0	0	1	0	1	4	3	2
1	16	1	156	16	50	7	0	N	0	0	0	0	1	0	1	0	0	0	SICKNESS	0	0	0	1	0	0	0	1	1	0	3	3	2	2
1	12	0	0	12	0	6	0	N	0	0	1	1	1	1	1	1	1	1	SICKNESS	0	0	0	1	0	0	0	1	1	0	3	4	1	0
1	13	0	0	12	0	6	0	N	0	0	0	1	0	0	1	0	1	1	SICKNESS	0	0	0	0	0	0	0	0	1	0	3	1	3	2
1	13	0	0	13	0	5	0	N	0	0	1	0	1	0	1	0	0	0	SICKNESS	0	0	1	0	0	0	0	0	1	0	1	1	3	3
1	13	1	276	13	50	7	100(1.0)	N	++	0	1	1	1	1	1	1	1	1	SICKNESS	0	0	0	1	0	0	0	0	1	0	3	3	2	2
